# Supplementary material for: Mapping global trends in vaccine confidence and investigating barriers to vaccine uptake: a large-scale retrospective temporal modelling study
Source: Lancet. 2020 Sep 26;396(10255):898–908. doi: 10.1016/S0140-6736(20)31558-0 (PMC7607345; doi:10.1016/S0140-6736(20)31558-0)
Supplement: Supplementary appendix 2 [file mmc2.xlsx]

## Sheet: Summary
Mapping global trends in vaccine confidence and investigating barriers to vaccine uptake: a large-scale retrospective temporal modelling study
Appendix 2: Supplementary Data Materials
Contents
	sheet	contents	description	codes
	raw_data	Raw weighted survey count data	Raw weighted vaccine survey response data to the three confidence survey questions (maintext, table)	▪ who_region = region defined by the WHO* ▪ count = total number of individuals surveyed ▪ sagree = strongly agree count ▪ sdisagree = strongly disagree count ▪ time = YYYY + (MM−1)/12 [eg, 2018.833 = 2018 + (11−1)/12 = 2018 + November, or 2020.000 = 2020 + (1−1)/12 = 2020 + January]
	rank_safe	Ranking of countries worldwide	Ranking of countries worldwide by the model-based estimates (maintext Methods; Appendix 1, Section 2.1) of the proportion of respondents strongly agreeing that vaccines are safe	▪ mean = mean model-based estimate ▪ 95%HPDhigh(low) = upper (lower) 95% highest posterior density (HPD) interval
	rank_important	Ranking of countries worldwide	Ranking of countries worldwide by the model-based estimates (maintext Methods; Appendix 1, section 2.1) of the proportion of respondents strongly agreeing that vaccines are important for children to have	As above
	rank_effective	Ranking of countries worldwide	Ranking of countries worldwide by the model-based estimates (maintext Methods; Appendix 1, section 2.1) of the proportion of respondents strongly agreeing that vaccines are effective	As above
	model_fit_safe	Vaccine confidence estimates: safe	Model-based estimates to I think vaccines are safe (maintext Methods; Appendix 1, section 2.1)	As above, with: ▪ HPD = highest posterior density ▪ response = strongly agree, strongly disagree, or neither ▪ time = YYYY + (MM−1)/12 [eg, 2018.833 = 2018 + (11−1)/12 = 2018 + November, or 2020.000 = 2020 + (1−1)/12 = 2020 + January]
	model_fit_important	Vaccine confidence estimates: important	Model-based estimates to I think vaccines are important for children to have (maintext Methods; Appendix 1, section 2.1)	As above
	model_fit_effective	Vaccine confidence estimates: effective	Model-based estimates to I think vaccines are effective (see maintext Methods, and Appendix 1, Section 2.1)	As above
	EU_recent_changes	Recent changes in vaccine safety confidence in the EU and Philippines	Estimates of recent changes in the percentage of respondents strongly agreeing to I think vaccines are safe confidence in the EU (maintext figure 3A) and the Philippines (maintext figure 3B)	See tab EU_recent_changes
	regression_data	Breakdown of regression data used in maintext	A breakdown of response (uptake) and explanatory variables (confidence, socio-economics, sources of trust, and information-seeking behaviours) used in the univariate logistic regressions. (See maintext Methods and maintext Figure 4). All variables are as defined in maintext table. In some countries (e.g. Albania) only one religious group was reported, and so these univariate regressions were not …	Varibles as defined in maintext table and in the Wellcome Global Monitor questionnaire**
	* See https://www.who.int/choice/demography/mortality_strata/en/ accessed [01/04/2020]
	** See Appendix B, Wellcome Global Monitor Questionnaire 2018 available at https://wellcome.ac.uk/reports/wellcome-global-monitor/2018 [accessed 01/04/2020]

## Sheet: raw_data
country or territory	who_region	count	sagree	sdisagree	question	time
Algeria	AFR	397	363	2	important	2015.83
Algeria	AFR	397	302	13	safe	2015.83
Algeria	AFR	397	295	19	effective	2015.83
Algeria	AFR	928	603	17	important	2018.77
Algeria	AFR	928	397	33	safe	2018.77
Algeria	AFR	928	418	26	effective	2018.77
Benin	AFR	786	619	6	important	2018.57
Benin	AFR	786	500	54	safe	2018.57
Benin	AFR	786	552	21	effective	2018.57
Botswana	AFR	403	367	6	important	2018.8
Botswana	AFR	403	302	17	safe	2018.8
Botswana	AFR	403	308	4	effective	2018.8
Burkina Faso	AFR	1953	1577	6	important	2016.33
Burkina Faso	AFR	1953	1122	50	safe	2016.33
Burkina Faso	AFR	1953	1242	21	effective	2016.33
Burkina Faso	AFR	788	652	13	important	2018.5
Burkina Faso	AFR	788	438	73	safe	2018.5
Burkina Faso	AFR	788	521	23	effective	2018.5
Burundi	AFR	923	874	2	important	2018.71
Burundi	AFR	923	752	27	safe	2018.71
Burundi	AFR	923	782	7	effective	2018.71
Cameroon	AFR	937	792	10	important	2018.34
Cameroon	AFR	937	543	53	safe	2018.34
Cameroon	AFR	937	593	35	effective	2018.34
Chad	AFR	696	473	9	important	2018.78
Chad	AFR	696	399	33	safe	2018.78
Chad	AFR	696	407	14	effective	2018.78
Comoros	AFR	899	801	5	important	2018.78
Comoros	AFR	899	710	28	safe	2018.78
Comoros	AFR	899	724	5	effective	2018.78
Democratic Republic of the Congo	AFR	1000	817	30	important	2015.83
Democratic Republic of the Congo	AFR	1000	663	78	safe	2015.83
Democratic Republic of the Congo	AFR	1000	703	50	effective	2015.83
Ethiopia	AFR	1003	967	2	important	2015.83
Ethiopia	AFR	1003	788	10	safe	2015.83
Ethiopia	AFR	1003	870	4	effective	2015.83
Ethiopia	AFR	969	929	1	important	2018.48
Ethiopia	AFR	969	833	7	safe	2018.48
Ethiopia	AFR	969	852	3	effective	2018.48
Gabon	AFR	955	693	13	important	2018.61
Gabon	AFR	955	399	76	safe	2018.61
Gabon	AFR	955	499	28	effective	2018.61
Gambia	AFR	789	699	9	important	2018.5
Gambia	AFR	789	650	18	safe	2018.5
Gambia	AFR	789	656	16	effective	2018.5
Ghana	AFR	995	862	8	important	2015.83
Ghana	AFR	995	737	28	safe	2015.83
Ghana	AFR	995	708	44	effective	2015.83
Ghana	AFR	697	609	10	important	2018.9
Ghana	AFR	697	541	14	safe	2018.9
Ghana	AFR	697	542	21	effective	2018.9
Guinea	AFR	833	672	9	important	2018.67
Guinea	AFR	833	538	48	safe	2018.67
Guinea	AFR	833	607	15	effective	2018.67
Ivory Coast	AFR	901	688	5	important	2018.76
Ivory Coast	AFR	901	515	50	safe	2018.76
Ivory Coast	AFR	901	565	30	effective	2018.76
Kenya	AFR	908	810	8	important	2018.42
Kenya	AFR	908	690	25	safe	2018.42
Kenya	AFR	908	650	30	effective	2018.42
Liberia	AFR	937	864	15	important	2018.42
Liberia	AFR	937	816	15	safe	2018.42
Liberia	AFR	937	554	131	effective	2018.42
Madagascar	AFR	828	690	6	important	2018.41
Madagascar	AFR	828	608	40	safe	2018.41
Madagascar	AFR	828	636	15	effective	2018.41
Malawi	AFR	882	837	1	important	2018.62
Malawi	AFR	882	783	17	safe	2018.62
Malawi	AFR	882	788	3	effective	2018.62
Mali	AFR	1848	1623	19	important	2016.33
Mali	AFR	1848	1411	65	safe	2016.33
Mali	AFR	1848	1517	28	effective	2016.33
Mali	AFR	786	646	10	important	2018.37
Mali	AFR	786	462	46	safe	2018.37
Mali	AFR	786	594	12	effective	2018.37
Mauritania	AFR	1022	917	5	important	2016.33
Mauritania	AFR	1022	855	28	safe	2016.33
Mauritania	AFR	1022	872	11	effective	2016.33
Mauritania	AFR	809	656	11	important	2018.73
Mauritania	AFR	809	513	26	safe	2018.73
Mauritania	AFR	809	569	22	effective	2018.73
Mauritius	AFR	966	813	9	important	2018.32
Mauritius	AFR	966	434	30	safe	2018.32
Mauritius	AFR	966	525	23	effective	2018.32
Mozambique	AFR	908	773	3	important	2018.69
Mozambique	AFR	908	695	11	safe	2018.69
Mozambique	AFR	908	557	32	effective	2018.69
Namibia	AFR	636	537	18	important	2018.66
Namibia	AFR	636	453	25	safe	2018.66
Namibia	AFR	636	394	34	effective	2018.66
Niger	AFR	1969	1771	30	important	2016.33
Niger	AFR	1969	1682	33	safe	2016.33
Niger	AFR	1969	1724	26	effective	2016.33
Niger	AFR	732	581	15	important	2018.53
Niger	AFR	732	543	25	safe	2018.53
Niger	AFR	732	578	14	effective	2018.53
Nigeria	AFR	805	673	1	important	2015.83
Nigeria	AFR	805	639	6	safe	2015.83
Nigeria	AFR	805	543	36	effective	2015.83
Nigeria	AFR	3624	2914	39	important	2016.33
Nigeria	AFR	3624	2697	42	safe	2016.33
Nigeria	AFR	3624	2701	55	effective	2016.33
Nigeria	AFR	845	773	7	important	2018.39
Nigeria	AFR	845	704	14	safe	2018.39
Nigeria	AFR	845	633	66	effective	2018.39
Nigeria	AFR	1000	806	18	important	2019.85
Nigeria	AFR	1000	760	28	safe	2019.85
Nigeria	AFR	1000	717	45	effective	2019.85
Republic of Congo	AFR	743	625	7	important	2018.42
Republic of Congo	AFR	743	466	61	safe	2018.42
Republic of Congo	AFR	743	581	13	effective	2018.42
Rwanda	AFR	828	775	1	important	2018.54
Rwanda	AFR	828	678	5	safe	2018.54
Rwanda	AFR	828	735	2	effective	2018.54
Senegal	AFR	2345	2011	36	important	2016.33
Senegal	AFR	2345	1582	151	safe	2016.33
Senegal	AFR	2345	1785	67	effective	2016.33
Senegal	AFR	848	737	10	important	2018.5
Senegal	AFR	848	518	40	safe	2018.5
Senegal	AFR	848	575	26	effective	2018.5
Sierra Leone	AFR	889	798	3	important	2018.55
Sierra Leone	AFR	889	744	20	safe	2018.55
Sierra Leone	AFR	889	737	15	effective	2018.55
South Africa	AFR	1157	806	30	important	2015.83
South Africa	AFR	1157	562	48	safe	2015.83
South Africa	AFR	1157	588	49	effective	2015.83
South Africa	AFR	421	346	14	important	2018.51
South Africa	AFR	421	287	16	safe	2018.51
South Africa	AFR	421	279	24	effective	2018.51
Swaziland	AFR	917	783	6	important	2018.66
Swaziland	AFR	917	531	35	safe	2018.66
Swaziland	AFR	917	572	31	effective	2018.66
Tanzania	AFR	933	873	5	important	2018.51
Tanzania	AFR	933	793	6	safe	2018.51
Tanzania	AFR	933	739	18	effective	2018.51
Togo	AFR	827	594	7	important	2018.55
Togo	AFR	827	276	85	safe	2018.55
Togo	AFR	827	390	28	effective	2018.55
Uganda	AFR	806	719	6	important	2018.71
Uganda	AFR	806	602	25	safe	2018.71
Uganda	AFR	806	554	69	effective	2018.71
Zambia	AFR	768	648	13	important	2018.67
Zambia	AFR	768	533	45	safe	2018.67
Zambia	AFR	768	517	29	effective	2018.67
Zimbabwe	AFR	876	793	4	important	2018.56
Zimbabwe	AFR	876	649	17	safe	2018.56
Zimbabwe	AFR	876	722	8	effective	2018.56
Argentina	AMR	973	933	5	important	2015.83
Argentina	AMR	973	872	4	safe	2015.83
Argentina	AMR	973	841	3	effective	2015.83
Argentina	AMR	962	902	6	important	2018.52
Argentina	AMR	962	737	13	safe	2018.52
Argentina	AMR	962	702	8	effective	2018.52
Argentina	AMR	547	497	3	important	2019.85
Argentina	AMR	547	411	3	safe	2019.85
Argentina	AMR	547	429	5	effective	2019.85
Bolivia	AMR	921	718	5	important	2018.7
Bolivia	AMR	921	457	32	safe	2018.7
Bolivia	AMR	921	457	15	effective	2018.7
Brazil	AMR	1985	1845	5	important	2015.83
Brazil	AMR	1985	1451	45	safe	2015.83
Brazil	AMR	1985	1504	36	effective	2015.83
Brazil	AMR	950	798	2	important	2018.6
Brazil	AMR	950	584	14	safe	2018.6
Brazil	AMR	950	546	12	effective	2018.6
Canada	AMR	1010	650	22	important	2015.83
Canada	AMR	1010	518	40	safe	2015.83
Canada	AMR	1010	516	34	effective	2015.83
Canada	AMR	985	745	20	important	2018.56
Canada	AMR	985	523	28	safe	2018.56
Canada	AMR	985	569	15	effective	2018.56
Chile	AMR	914	723	16	important	2018.62
Chile	AMR	914	555	37	safe	2018.62
Chile	AMR	914	577	18	effective	2018.62
Colombia	AMR	998	882	15	important	2015.83
Colombia	AMR	998	605	37	safe	2015.83
Colombia	AMR	998	632	27	effective	2015.83
Colombia	AMR	920	810	2	important	2018.53
Colombia	AMR	920	598	28	safe	2018.53
Colombia	AMR	920	575	17	effective	2018.53
Colombia	AMR	1149	1001	13	important	2019.88
Colombia	AMR	1149	764	29	safe	2019.88
Colombia	AMR	1149	732	33	effective	2019.88
Costa Rica	AMR	949	893	5	important	2018.52
Costa Rica	AMR	949	696	18	safe	2018.52
Costa Rica	AMR	949	688	22	effective	2018.52
Dominican Republic	AMR	749	654	0	important	2018.75
Dominican Republic	AMR	749	509	5	safe	2018.75
Dominican Republic	AMR	749	521	5	effective	2018.75
Ecuador	AMR	947	797	2	important	2015.83
Ecuador	AMR	947	687	3	safe	2015.83
Ecuador	AMR	947	660	3	effective	2015.83
Ecuador	AMR	920	815	3	important	2018.62
Ecuador	AMR	920	637	17	safe	2018.62
Ecuador	AMR	920	645	18	effective	2018.62
Ecuador	AMR	586	463	3	important	2019.84
Ecuador	AMR	586	406	3	safe	2019.84
Ecuador	AMR	586	404	3	effective	2019.84
El Salvador	AMR	927	796	5	important	2018.54
El Salvador	AMR	927	566	18	safe	2018.54
El Salvador	AMR	927	570	20	effective	2018.54
Guatemala	AMR	849	730	2	important	2018.54
Guatemala	AMR	849	546	12	safe	2018.54
Guatemala	AMR	849	552	14	effective	2018.54
Haiti	AMR	393	366	3	important	2018.74
Haiti	AMR	393	253	25	safe	2018.74
Haiti	AMR	393	289	12	effective	2018.74
Honduras	AMR	899	830	2	important	2018.68
Honduras	AMR	899	686	9	safe	2018.68
Honduras	AMR	899	677	7	effective	2018.68
Mexico	AMR	1002	567	19	important	2015.83
Mexico	AMR	1002	423	24	safe	2015.83
Mexico	AMR	1002	492	23	effective	2015.83
Mexico	AMR	949	844	4	important	2018.84
Mexico	AMR	949	715	35	safe	2018.84
Mexico	AMR	949	721	29	effective	2018.84
Mexico	AMR	500	390	6	important	2019.92
Mexico	AMR	500	308	14	safe	2019.92
Mexico	AMR	500	306	14	effective	2019.92
Nicaragua	AMR	932	853	4	important	2018.43
Nicaragua	AMR	932	731	4	safe	2018.43
Nicaragua	AMR	932	699	7	effective	2018.43
Panama	AMR	1200	904	11	important	2015.83
Panama	AMR	1200	677	23	safe	2015.83
Panama	AMR	1200	708	20	effective	2015.83
Panama	AMR	860	691	5	important	2018.65
Panama	AMR	860	569	11	safe	2018.65
Panama	AMR	860	567	10	effective	2018.65
Paraguay	AMR	883	772	6	important	2018.84
Paraguay	AMR	883	529	15	safe	2018.84
Paraguay	AMR	883	496	21	effective	2018.84
Peru	AMR	1000	811	10	important	2015.83
Peru	AMR	1000	590	12	safe	2015.83
Peru	AMR	1000	592	18	effective	2015.83
Peru	AMR	914	659	13	important	2018.42
Peru	AMR	914	394	22	safe	2018.42
Peru	AMR	914	382	20	effective	2018.42
Peru	AMR	1000	703	8	important	2019.87
Peru	AMR	1000	463	15	safe	2019.87
Peru	AMR	1000	490	12	effective	2019.87
Uruguay	AMR	963	801	11	important	2018.85
Uruguay	AMR	963	531	23	safe	2018.85
Uruguay	AMR	963	510	22	effective	2018.85
USA	AMR	1000	628	45	important	2015.83
USA	AMR	1000	509	56	safe	2015.83
USA	AMR	1000	559	45	effective	2015.83
USA	AMR	982	726	22	important	2018.59
USA	AMR	982	468	48	safe	2018.59
USA	AMR	982	586	20	effective	2018.59
USA	AMR	1006	753	16	important	2019.84
USA	AMR	1006	615	30	safe	2019.84
USA	AMR	1006	667	22	effective	2019.84
Venezuela	AMR	884	815	0	important	2018.83
Venezuela	AMR	884	695	18	safe	2018.83
Venezuela	AMR	884	712	7	effective	2018.83
Afghanistan	EMR	2080	1585	7	important	2015.83
Afghanistan	EMR	2080	1319	33	safe	2015.83
Afghanistan	EMR	2080	1403	16	effective	2015.83
Afghanistan	EMR	990	838	5	important	2018.54
Afghanistan	EMR	990	717	9	safe	2018.54
Afghanistan	EMR	990	775	8	effective	2018.54
Afghanistan	EMR	1724	1267	25	important	2019.92
Afghanistan	EMR	1724	1003	58	safe	2019.92
Afghanistan	EMR	1724	1038	34	effective	2019.92
Egypt	EMR	991	929	0	important	2018.61
Egypt	EMR	991	861	0	safe	2018.61
Egypt	EMR	991	855	0	effective	2018.61
Iran	EMR	667	601	0	important	2015.83
Iran	EMR	667	211	18	safe	2015.83
Iran	EMR	667	351	9	effective	2015.83
Iran	EMR	920	767	4	important	2018.37
Iran	EMR	920	478	17	safe	2018.37
Iran	EMR	920	582	4	effective	2018.37
Iraq	EMR	846	724	6	important	2018.93
Iraq	EMR	846	628	6	safe	2018.93
Iraq	EMR	846	617	1	effective	2018.93
Iraq	EMR	1000	959	5	important	2019.83
Iraq	EMR	1000	709	39	safe	2019.83
Iraq	EMR	1000	778	24	effective	2019.83
Jordan	EMR	980	860	8	important	2018.66
Jordan	EMR	980	706	6	safe	2018.66
Jordan	EMR	980	724	5	effective	2018.66
Kuwait	EMR	875	705	13	important	2018.92
Kuwait	EMR	875	616	10	safe	2018.92
Kuwait	EMR	875	605	7	effective	2018.92
Lebanon	EMR	1000	920	8	important	2015.83
Lebanon	EMR	1000	641	35	safe	2015.83
Lebanon	EMR	1000	728	35	effective	2015.83
Lebanon	EMR	993	902	0	important	2018.53
Lebanon	EMR	993	674	2	safe	2018.53
Lebanon	EMR	993	679	1	effective	2018.53
Libya	EMR	874	625	22	important	2018.34
Libya	EMR	874	510	29	safe	2018.34
Libya	EMR	874	477	11	effective	2018.34
Morocco	EMR	1000	156	3	important	2015.83
Morocco	EMR	1000	103	3	safe	2015.83
Morocco	EMR	1000	101	2	effective	2015.83
Morocco	EMR	977	883	13	important	2018.56
Morocco	EMR	977	682	13	safe	2018.56
Morocco	EMR	977	645	23	effective	2018.56
Pakistan	EMR	1000	776	7	important	2015.83
Pakistan	EMR	1000	668	16	safe	2015.83
Pakistan	EMR	1000	636	21	effective	2015.83
Pakistan	EMR	727	600	7	important	2018.58
Pakistan	EMR	727	524	8	safe	2018.58
Pakistan	EMR	727	513	5	effective	2018.58
Pakistan	EMR	1000	669	36	important	2019.94
Pakistan	EMR	1000	577	49	safe	2019.94
Pakistan	EMR	1000	537	63	effective	2019.94
Palestine	EMR	1014	700	18	important	2015.83
Palestine	EMR	1014	644	13	safe	2015.83
Palestine	EMR	1014	641	39	effective	2015.83
Palestine	EMR	978	933	0	important	2018.59
Palestine	EMR	978	780	2	safe	2018.59
Palestine	EMR	978	795	10	effective	2018.59
Saudi Arabia	EMR	591	475	2	important	2015.83
Saudi Arabia	EMR	591	429	0	safe	2015.83
Saudi Arabia	EMR	591	413	0	effective	2015.83
Saudi Arabia	EMR	963	813	2	important	2018.35
Saudi Arabia	EMR	963	674	5	safe	2018.35
Saudi Arabia	EMR	963	655	6	effective	2018.35
Syria	EMR	686	625	14	important	2019.95
Syria	EMR	686	556	12	safe	2019.95
Syria	EMR	686	556	10	effective	2019.95
Tunisia	EMR	1006	907	4	important	2015.83
Tunisia	EMR	1006	770	24	safe	2015.83
Tunisia	EMR	1006	817	17	effective	2015.83
Tunisia	EMR	893	671	8	important	2018.35
Tunisia	EMR	893	522	14	safe	2018.35
Tunisia	EMR	893	513	4	effective	2018.35
United Arab Emirates	EMR	775	631	10	important	2018.36
United Arab Emirates	EMR	775	504	12	safe	2018.36
United Arab Emirates	EMR	775	504	12	effective	2018.36
Yemen	EMR	982	790	7	important	2018.73
Yemen	EMR	982	676	13	safe	2018.73
Yemen	EMR	982	648	15	effective	2018.73
Albania	EUR	847	756	4	important	2018.52
Albania	EUR	847	419	41	safe	2018.52
Albania	EUR	847	440	19	effective	2018.52
Albania	EUR	993	255	23	important	2019.92
Albania	EUR	993	191	39	safe	2019.92
Albania	EUR	993	138	68	effective	2019.92
Armenia	EUR	1104	756	52	important	2015.83
Armenia	EUR	1104	471	90	safe	2015.83
Armenia	EUR	1104	555	63	effective	2015.83
Armenia	EUR	859	354	51	important	2018.67
Armenia	EUR	859	184	69	safe	2018.67
Armenia	EUR	859	238	43	effective	2018.67
Armenia	EUR	1516	901	91	important	2019.87
Armenia	EUR	1516	615	129	safe	2019.87
Armenia	EUR	1516	705	102	effective	2019.87
Austria	EUR	947	516	29	important	2015.83
Austria	EUR	947	350	40	safe	2015.83
Austria	EUR	947	436	35	effective	2015.83
Austria	EUR	1000	604	30	important	2018.4
Austria	EUR	1000	386	39	safe	2018.4
Austria	EUR	1000	465	23	effective	2018.4
Austria	EUR	884	500	72	important	2018.76
Austria	EUR	884	298	72	safe	2018.76
Austria	EUR	884	381	37	effective	2018.76
Austria	EUR	982	560	40	important	2019.95
Austria	EUR	982	382	64	safe	2019.95
Austria	EUR	982	487	52	effective	2019.95
Azerbaijan	EUR	502	232	3	important	2015.83
Azerbaijan	EUR	502	167	2	safe	2015.83
Azerbaijan	EUR	502	169	3	effective	2015.83
Azerbaijan	EUR	898	525	37	important	2018.67
Azerbaijan	EUR	898	416	40	safe	2018.67
Azerbaijan	EUR	898	447	37	effective	2018.67
Azerbaijan	EUR	500	255	105	important	2019.87
Azerbaijan	EUR	500	227	103	safe	2019.87
Azerbaijan	EUR	500	236	124	effective	2019.87
Belarus	EUR	998	406	30	important	2018.52
Belarus	EUR	998	241	41	safe	2018.52
Belarus	EUR	998	292	32	effective	2018.52
Belgium	EUR	1000	625	8	important	2015.83
Belgium	EUR	1000	313	37	safe	2015.83
Belgium	EUR	1000	457	8	effective	2015.83
Belgium	EUR	1000	544	25	important	2018.41
Belgium	EUR	1000	328	53	safe	2018.41
Belgium	EUR	1000	383	38	effective	2018.41
Belgium	EUR	940	753	19	important	2018.44
Belgium	EUR	940	436	75	safe	2018.44
Belgium	EUR	940	590	22	effective	2018.44
Bosnia and Herzegovina	EUR	1000	603	53	important	2015.83
Bosnia and Herzegovina	EUR	1000	234	168	safe	2015.83
Bosnia and Herzegovina	EUR	1000	315	111	effective	2015.83
Bosnia and Herzegovina	EUR	916	670	33	important	2018.61
Bosnia and Herzegovina	EUR	916	515	38	safe	2018.61
Bosnia and Herzegovina	EUR	916	568	29	effective	2018.61
Bosnia and Herzegovina	EUR	1000	668	124	important	2019.87
Bosnia and Herzegovina	EUR	1000	504	172	safe	2019.87
Bosnia and Herzegovina	EUR	1000	610	124	effective	2019.87
Bulgaria	EUR	1007	511	15	important	2015.83
Bulgaria	EUR	1007	357	32	safe	2015.83
Bulgaria	EUR	1007	423	14	effective	2015.83
Bulgaria	EUR	1198	527	55	important	2018.4
Bulgaria	EUR	1198	331	78	safe	2018.4
Bulgaria	EUR	1198	407	72	effective	2018.4
Bulgaria	EUR	934	515	27	important	2018.86
Bulgaria	EUR	934	261	49	safe	2018.86
Bulgaria	EUR	934	327	26	effective	2018.86
Bulgaria	EUR	829	383	16	important	2019.93
Bulgaria	EUR	829	248	31	safe	2019.93
Bulgaria	EUR	829	320	21	effective	2019.93
Croatia	EUR	1000	690	46	important	2018.38
Croatia	EUR	1000	392	84	safe	2018.38
Croatia	EUR	1000	538	56	effective	2018.38
Croatia	EUR	946	581	25	important	2018.54
Croatia	EUR	946	368	36	safe	2018.54
Croatia	EUR	946	417	20	effective	2018.54
Cyprus	EUR	1010	776	36	important	2018.38
Cyprus	EUR	1010	489	103	safe	2018.38
Cyprus	EUR	1010	584	63	effective	2018.38
Cyprus	EUR	680	466	26	important	2018.39
Cyprus	EUR	680	257	27	safe	2018.39
Cyprus	EUR	680	300	17	effective	2018.39
Czech Republic	EUR	1000	553	8	important	2015.83
Czech Republic	EUR	1000	420	18	safe	2015.83
Czech Republic	EUR	1000	445	2	effective	2015.83
Czech Republic	EUR	1048	642	14	important	2018.39
Czech Republic	EUR	1048	289	32	safe	2018.39
Czech Republic	EUR	1048	384	14	effective	2018.39
Czech Republic	EUR	976	621	5	important	2018.69
Czech Republic	EUR	976	428	23	safe	2018.69
Czech Republic	EUR	976	540	5	effective	2018.69
Czech Republic	EUR	999	505	10	important	2019.86
Czech Republic	EUR	999	429	19	safe	2019.86
Czech Republic	EUR	999	440	11	effective	2019.86
Denmark	EUR	506	292	2	important	2015.83
Denmark	EUR	506	195	4	safe	2015.83
Denmark	EUR	506	230	2	effective	2015.83
Denmark	EUR	958	792	8	important	2018.38
Denmark	EUR	958	434	17	safe	2018.38
Denmark	EUR	958	573	13	effective	2018.38
Denmark	EUR	1020	810	9	important	2018.38
Denmark	EUR	1020	672	13	safe	2018.38
Denmark	EUR	1020	647	8	effective	2018.38
Estonia	EUR	1017	589	21	important	2018.38
Estonia	EUR	1017	277	38	safe	2018.38
Estonia	EUR	1017	324	23	effective	2018.38
Estonia	EUR	928	608	29	important	2018.53
Estonia	EUR	928	321	55	safe	2018.53
Estonia	EUR	928	419	20	effective	2018.53
Finland	EUR	1101	837	6	important	2015.83
Finland	EUR	1101	678	5	safe	2015.83
Finland	EUR	1101	676	8	effective	2015.83
Finland	EUR	993	801	4	important	2018.38
Finland	EUR	993	356	10	safe	2018.38
Finland	EUR	993	459	12	effective	2018.38
Finland	EUR	970	824	5	important	2018.41
Finland	EUR	970	574	13	safe	2018.41
Finland	EUR	970	597	7	effective	2018.41
Finland	EUR	1276	1093	7	important	2019.86
Finland	EUR	1276	895	15	safe	2019.86
Finland	EUR	1276	1022	6	effective	2019.86
France	EUR	964	341	40	important	2015.83
France	EUR	964	82	132	safe	2015.83
France	EUR	964	210	52	effective	2015.83
France	EUR	1000	414	31	important	2018.39
France	EUR	1000	213	64	safe	2018.39
France	EUR	1000	299	40	effective	2018.39
France	EUR	972	475	38	important	2018.79
France	EUR	972	210	129	safe	2018.79
France	EUR	972	265	64	effective	2018.79
France	EUR	960	495	29	important	2019.93
France	EUR	960	287	75	safe	2019.93
France	EUR	960	360	39	effective	2019.93
Georgia	EUR	808	19	0	important	2015.83
Georgia	EUR	808	250	0	safe	2015.83
Georgia	EUR	808	292	0	effective	2015.83
Georgia	EUR	865	673	18	important	2018.63
Georgia	EUR	865	448	27	safe	2018.63
Georgia	EUR	865	522	23	effective	2018.63
Germany	EUR	984	651	18	important	2015.83
Germany	EUR	984	421	33	safe	2015.83
Germany	EUR	984	516	25	effective	2015.83
Germany	EUR	950	663	19	important	2018.41
Germany	EUR	950	389	34	safe	2018.41
Germany	EUR	950	463	17	effective	2018.41
Germany	EUR	950	620	17	important	2018.76
Germany	EUR	950	448	40	safe	2018.76
Germany	EUR	950	529	7	effective	2018.76
Germany	EUR	974	673	31	important	2019.94
Germany	EUR	974	495	39	safe	2019.94
Germany	EUR	974	575	31	effective	2019.94
Greece	EUR	1009	580	43	important	2015.83
Greece	EUR	1009	260	70	safe	2015.83
Greece	EUR	1009	359	51	effective	2015.83
Greece	EUR	1000	664	11	important	2018.41
Greece	EUR	1000	424	42	safe	2018.41
Greece	EUR	1000	506	14	effective	2018.41
Greece	EUR	959	749	6	important	2018.42
Greece	EUR	959	478	11	safe	2018.42
Greece	EUR	959	529	9	effective	2018.42
Hungary	EUR	1003	747	9	important	2018.39
Hungary	EUR	1003	574	16	safe	2018.39
Hungary	EUR	1003	556	12	effective	2018.39
Hungary	EUR	958	826	5	important	2018.83
Hungary	EUR	958	640	20	safe	2018.83
Hungary	EUR	958	675	9	effective	2018.83
Iceland	EUR	1037	858	4	important	2015.83
Iceland	EUR	1037	559	25	safe	2015.83
Iceland	EUR	1037	763	5	effective	2015.83
Iceland	EUR	485	440	2	important	2018.31
Iceland	EUR	485	131	16	safe	2018.31
Iceland	EUR	485	358	2	effective	2018.31
Ireland	EUR	1010	621	23	important	2015.83
Ireland	EUR	1010	448	33	safe	2015.83
Ireland	EUR	1010	519	22	effective	2015.83
Ireland	EUR	1014	592	24	important	2018.35
Ireland	EUR	1014	438	32	safe	2018.35
Ireland	EUR	1014	447	16	effective	2018.35
Ireland	EUR	943	732	17	important	2018.35
Ireland	EUR	943	479	23	safe	2018.35
Ireland	EUR	943	610	10	effective	2018.35
Ireland	EUR	1011	689	21	important	2019.86
Ireland	EUR	1011	541	37	safe	2019.86
Ireland	EUR	1011	577	28	effective	2019.86
Israel	EUR	998	659	0	important	2018.57
Israel	EUR	998	402	6	safe	2018.57
Israel	EUR	998	487	4	effective	2018.57
Italy	EUR	993	405	35	important	2015.83
Italy	EUR	993	244	57	safe	2015.83
Italy	EUR	993	322	50	effective	2015.83
Italy	EUR	1000	663	15	important	2018.4
Italy	EUR	1000	438	30	safe	2018.4
Italy	EUR	1000	521	19	effective	2018.4
Italy	EUR	984	616	20	important	2018.73
Italy	EUR	984	415	25	safe	2018.73
Italy	EUR	984	496	6	effective	2018.73
Italy	EUR	1158	677	18	important	2019.84
Italy	EUR	1158	577	28	safe	2019.84
Italy	EUR	1158	617	23	effective	2019.84
Kazakhstan	EUR	929	614	19	important	2018.56
Kazakhstan	EUR	929	376	38	safe	2018.56
Kazakhstan	EUR	929	438	23	effective	2018.56
Kazakhstan	EUR	800	453	37	important	2019.92
Kazakhstan	EUR	800	280	75	safe	2019.92
Kazakhstan	EUR	800	289	63	effective	2019.92
Kosovo	EUR	1024	846	2	important	2015.83
Kosovo	EUR	1024	563	25	safe	2015.83
Kosovo	EUR	1024	640	12	effective	2015.83
Kosovo	EUR	906	809	3	important	2018.47
Kosovo	EUR	906	506	17	safe	2018.47
Kosovo	EUR	906	556	18	effective	2018.47
Kosovo	EUR	1013	811	6	important	2019.87
Kosovo	EUR	1013	632	23	safe	2019.87
Kosovo	EUR	1013	671	22	effective	2019.87
Kyrgyzstan	EUR	776	636	19	important	2018.5
Kyrgyzstan	EUR	776	491	31	safe	2018.5
Kyrgyzstan	EUR	776	493	23	effective	2018.5
Latvia	EUR	1005	443	28	important	2015.83
Latvia	EUR	1005	187	50	safe	2015.83
Latvia	EUR	1005	257	34	effective	2015.83
Latvia	EUR	1015	428	18	important	2018.38
Latvia	EUR	1015	235	35	safe	2018.38
Latvia	EUR	1015	241	27	effective	2018.38
Latvia	EUR	982	512	19	important	2018.75
Latvia	EUR	982	255	28	safe	2018.75
Latvia	EUR	982	256	23	effective	2018.75
Lithuania	EUR	1016	549	21	important	2018.38
Lithuania	EUR	1016	354	28	safe	2018.38
Lithuania	EUR	1016	322	24	effective	2018.38
Lithuania	EUR	767	374	10	important	2018.77
Lithuania	EUR	767	247	16	safe	2018.77
Lithuania	EUR	767	269	10	effective	2018.77
Luxembourg	EUR	530	322	8	important	2018.42
Luxembourg	EUR	530	181	20	safe	2018.42
Luxembourg	EUR	530	229	10	effective	2018.42
Luxembourg	EUR	930	682	21	important	2018.8
Luxembourg	EUR	930	321	27	safe	2018.8
Luxembourg	EUR	930	407	13	effective	2018.8
Macedonia	EUR	1180	607	42	important	2015.83
Macedonia	EUR	1180	461	78	safe	2015.83
Macedonia	EUR	1180	544	49	effective	2015.83
Macedonia	EUR	937	667	33	important	2018.8
Macedonia	EUR	937	418	52	safe	2018.8
Macedonia	EUR	937	465	37	effective	2018.8
Macedonia	EUR	1199	622	50	important	2019.89
Macedonia	EUR	1199	406	127	safe	2019.89
Macedonia	EUR	1199	457	79	effective	2019.89
Malta	EUR	933	729	3	important	2018.33
Malta	EUR	933	534	15	safe	2018.33
Malta	EUR	933	550	20	effective	2018.33
Malta	EUR	500	257	9	important	2018.41
Malta	EUR	500	119	15	safe	2018.41
Malta	EUR	500	124	10	effective	2018.41
Moldova	EUR	948	409	37	important	2018.58
Moldova	EUR	948	266	35	safe	2018.58
Moldova	EUR	948	283	33	effective	2018.58
Montenegro	EUR	939	471	35	important	2018.55
Montenegro	EUR	939	288	59	safe	2018.55
Montenegro	EUR	939	319	33	effective	2018.55
Netherlands	EUR	1043	404	19	important	2015.83
Netherlands	EUR	1043	212	30	safe	2015.83
Netherlands	EUR	1043	264	22	effective	2015.83
Netherlands	EUR	865	645	29	important	2018.3
Netherlands	EUR	865	331	45	safe	2018.3
Netherlands	EUR	865	379	36	effective	2018.3
Netherlands	EUR	1034	652	12	important	2018.42
Netherlands	EUR	1034	474	18	safe	2018.42
Netherlands	EUR	1034	511	17	effective	2018.42
Northern Cyprus	EUR	1000	926	0	important	2018.42
Northern Cyprus	EUR	1000	697	0	safe	2018.42
Northern Cyprus	EUR	1000	734	2	effective	2018.42
Norway	EUR	898	788	6	important	2018.44
Norway	EUR	898	515	16	safe	2018.44
Norway	EUR	898	636	8	effective	2018.44
Poland	EUR	987	407	28	important	2015.83
Poland	EUR	987	349	32	safe	2015.83
Poland	EUR	987	368	26	effective	2015.83
Poland	EUR	1022	435	47	important	2018.4
Poland	EUR	1022	333	54	safe	2018.4
Poland	EUR	1022	376	50	effective	2018.4
Poland	EUR	866	678	19	important	2018.87
Poland	EUR	866	561	16	safe	2018.87
Poland	EUR	866	625	11	effective	2018.87
Poland	EUR	1016	642	13	important	2019.89
Poland	EUR	1016	536	29	safe	2019.89
Poland	EUR	1016	551	25	effective	2019.89
Portugal	EUR	1000	692	6	important	2015.83
Portugal	EUR	1000	379	7	safe	2015.83
Portugal	EUR	1000	405	5	effective	2015.83
Portugal	EUR	978	846	0	important	2018.37
Portugal	EUR	978	548	15	safe	2018.37
Portugal	EUR	978	415	8	effective	2018.37
Portugal	EUR	1000	673	5	important	2018.4
Portugal	EUR	1000	514	6	safe	2018.4
Portugal	EUR	1000	539	7	effective	2018.4
Romania	EUR	1047	583	43	important	2015.83
Romania	EUR	1047	447	68	safe	2015.83
Romania	EUR	1047	476	51	effective	2015.83
Romania	EUR	1223	793	47	important	2018.39
Romania	EUR	1223	674	70	safe	2018.39
Romania	EUR	1223	728	55	effective	2018.39
Romania	EUR	957	752	24	important	2018.56
Romania	EUR	957	521	60	safe	2018.56
Romania	EUR	957	581	24	effective	2018.56
Romania	EUR	501	406	7	important	2019.9
Romania	EUR	501	307	19	safe	2019.9
Romania	EUR	501	348	15	effective	2019.9
Russia	EUR	1000	381	54	important	2015.83
Russia	EUR	1000	181	84	safe	2015.83
Russia	EUR	1000	238	43	effective	2015.83
Russia	EUR	1828	1118	77	important	2018.62
Russia	EUR	1828	554	107	safe	2018.62
Russia	EUR	1828	741	83	effective	2018.62
Russia	EUR	1500	565	85	important	2019.82
Russia	EUR	1500	437	101	safe	2019.82
Russia	EUR	1500	499	97	effective	2019.82
Serbia	EUR	1020	445	22	important	2015.83
Serbia	EUR	1020	365	43	safe	2015.83
Serbia	EUR	1020	367	33	effective	2015.83
Serbia	EUR	964	681	30	important	2018.53
Serbia	EUR	964	455	38	safe	2018.53
Serbia	EUR	964	503	26	effective	2018.53
Serbia	EUR	1010	487	23	important	2019.88
Serbia	EUR	1010	341	76	safe	2019.88
Serbia	EUR	1010	401	38	effective	2019.88
Slovakia	EUR	1047	515	34	important	2018.39
Slovakia	EUR	1047	265	59	safe	2018.39
Slovakia	EUR	1047	320	53	effective	2018.39
Slovakia	EUR	886	647	7	important	2018.72
Slovakia	EUR	886	500	17	safe	2018.72
Slovakia	EUR	886	583	2	effective	2018.72
Slovenia	EUR	1049	316	45	important	2015.83
Slovenia	EUR	1049	163	80	safe	2015.83
Slovenia	EUR	1049	193	59	effective	2015.83
Slovenia	EUR	907	604	14	important	2018.33
Slovenia	EUR	907	354	34	safe	2018.33
Slovenia	EUR	907	424	24	effective	2018.33
Slovenia	EUR	1053	490	43	important	2018.41
Slovenia	EUR	1053	308	62	safe	2018.41
Slovenia	EUR	1053	364	43	effective	2018.41
Spain	EUR	1041	758	14	important	2015.83
Spain	EUR	1041	561	15	safe	2015.83
Spain	EUR	1041	610	16	effective	2015.83
Spain	EUR	1005	823	2	important	2018.39
Spain	EUR	1005	642	6	safe	2018.39
Spain	EUR	1005	703	8	effective	2018.39
Spain	EUR	981	735	22	important	2018.73
Spain	EUR	981	590	24	safe	2018.73
Spain	EUR	981	587	31	effective	2018.73
Spain	EUR	909	648	8	important	2019.92
Spain	EUR	909	494	5	safe	2019.92
Spain	EUR	909	470	4	effective	2019.92
Sweden	EUR	1000	743	7	important	2015.83
Sweden	EUR	1000	521	15	safe	2015.83
Sweden	EUR	1000	620	11	effective	2015.83
Sweden	EUR	982	774	12	important	2018.38
Sweden	EUR	982	358	29	safe	2018.38
Sweden	EUR	982	508	11	effective	2018.38
Sweden	EUR	1031	667	20	important	2018.82
Sweden	EUR	1031	436	31	safe	2018.82
Sweden	EUR	1031	511	27	effective	2018.82
Switzerland	EUR	930	452	35	important	2018.81
Switzerland	EUR	930	211	36	safe	2018.81
Switzerland	EUR	930	298	11	effective	2018.81
Tajikistan	EUR	916	853	2	important	2018.91
Tajikistan	EUR	916	769	4	safe	2018.91
Tajikistan	EUR	916	824	6	effective	2018.91
Turkey	EUR	1027	226	4	important	2015.83
Turkey	EUR	1027	147	17	safe	2015.83
Turkey	EUR	1027	170	10	effective	2015.83
Turkey	EUR	895	718	11	important	2018.62
Turkey	EUR	895	543	13	safe	2018.62
Turkey	EUR	895	599	16	effective	2018.62
Turkmenistan	EUR	892	777	14	important	2018.49
Turkmenistan	EUR	892	747	17	safe	2018.49
Turkmenistan	EUR	892	742	9	effective	2018.49
UK	EUR	1000	573	16	important	2015.83
UK	EUR	1000	412	28	safe	2015.83
UK	EUR	1000	460	21	effective	2015.83
UK	EUR	967	721	8	important	2018.35
UK	EUR	967	444	26	safe	2018.35
UK	EUR	967	586	11	effective	2018.35
UK	EUR	2074	1316	26	important	2018.37
UK	EUR	2074	974	31	safe	2018.37
UK	EUR	2074	951	17	effective	2018.37
UK	EUR	995	635	14	important	2019.87
UK	EUR	995	514	24	safe	2019.87
UK	EUR	995	555	18	effective	2019.87
Ukraine	EUR	492	215	24	important	2015.83
Ukraine	EUR	492	76	47	safe	2015.83
Ukraine	EUR	492	120	25	effective	2015.83
Ukraine	EUR	941	572	14	important	2018.58
Ukraine	EUR	941	180	51	safe	2018.58
Ukraine	EUR	941	279	23	effective	2018.58
Uzbekistan	EUR	898	853	3	important	2018.55
Uzbekistan	EUR	898	752	10	safe	2018.55
Uzbekistan	EUR	898	802	3	effective	2018.55
Bangladesh	SEAR	981	933	1	important	2015.83
Bangladesh	SEAR	981	845	1	safe	2015.83
Bangladesh	SEAR	981	771	19	effective	2015.83
Bangladesh	SEAR	982	938	1	important	2018.47
Bangladesh	SEAR	982	927	6	safe	2018.47
Bangladesh	SEAR	982	918	1	effective	2018.47
India	SEAR	1067	937	53	important	2015.83
India	SEAR	1067	798	69	safe	2015.83
India	SEAR	1067	784	61	effective	2015.83
India	SEAR	2707	2405	16	important	2018.87
India	SEAR	2707	2339	25	safe	2018.87
India	SEAR	2707	2321	19	effective	2018.87
India	SEAR	1003	913	9	important	2019.92
India	SEAR	1003	827	11	safe	2019.92
India	SEAR	1003	845	17	effective	2019.92
Indonesia	SEAR	500	375	3	important	2015.83
Indonesia	SEAR	500	321	2	safe	2015.83
Indonesia	SEAR	500	297	2	effective	2015.83
Indonesia	SEAR	639	470	5	important	2018.54
Indonesia	SEAR	639	390	5	safe	2018.54
Indonesia	SEAR	639	313	13	effective	2018.54
Indonesia	SEAR	1033	617	25	important	2019.89
Indonesia	SEAR	1033	515	32	safe	2019.89
Indonesia	SEAR	1033	482	30	effective	2019.89
Myanmar	SEAR	977	831	5	important	2018.49
Myanmar	SEAR	977	724	15	safe	2018.49
Myanmar	SEAR	977	742	12	effective	2018.49
Nepal	SEAR	832	754	3	important	2018.52
Nepal	SEAR	832	605	3	safe	2018.52
Nepal	SEAR	832	532	16	effective	2018.52
Sri Lanka	SEAR	961	763	2	important	2018.63
Sri Lanka	SEAR	961	547	9	safe	2018.63
Sri Lanka	SEAR	961	536	7	effective	2018.63
Thailand	SEAR	614	410	3	important	2015.83
Thailand	SEAR	614	274	3	safe	2015.83
Thailand	SEAR	614	256	7	effective	2015.83
Thailand	SEAR	789	673	5	important	2018.51
Thailand	SEAR	789	600	7	safe	2018.51
Thailand	SEAR	789	596	8	effective	2018.51
Thailand	SEAR	600	479	0	important	2019.88
Thailand	SEAR	600	394	0	safe	2019.88
Thailand	SEAR	600	322	0	effective	2019.88
Australia	WPR	1190	900	19	important	2015.83
Australia	WPR	1190	793	21	safe	2015.83
Australia	WPR	1190	833	21	effective	2015.83
Australia	WPR	988	824	18	important	2018.71
Australia	WPR	988	602	33	safe	2018.71
Australia	WPR	988	707	17	effective	2018.71
Cambodia	WPR	866	637	0	important	2018.42
Cambodia	WPR	866	496	10	safe	2018.42
Cambodia	WPR	866	492	4	effective	2018.42
China	WPR	1150	494	13	important	2015.83
China	WPR	1150	349	14	safe	2015.83
China	WPR	1150	411	17	effective	2015.83
China	WPR	3233	2093	24	important	2018.58
China	WPR	3233	1508	73	safe	2018.58
China	WPR	3233	1570	31	effective	2018.58
Fiji	WPR	1022	741	34	important	2015.83
Fiji	WPR	1022	620	50	safe	2015.83
Fiji	WPR	1022	655	41	effective	2015.83
Hong Kong	WPR	497	190	12	important	2015.83
Hong Kong	WPR	497	109	12	safe	2015.83
Hong Kong	WPR	497	123	10	effective	2015.83
Hong Kong	WPR	523	190	7	important	2019.96
Hong Kong	WPR	523	104	14	safe	2019.96
Hong Kong	WPR	523	115	14	effective	2019.96
Japan	WPR	1157	484	7	important	2015.83
Japan	WPR	1157	102	29	safe	2015.83
Japan	WPR	1157	170	8	effective	2015.83
Japan	WPR	939	220	11	important	2018.58
Japan	WPR	939	81	12	safe	2018.58
Japan	WPR	939	134	8	effective	2018.58
Japan	WPR	1153	565	20	important	2019.87
Japan	WPR	1153	179	45	safe	2019.87
Japan	WPR	1153	271	27	effective	2019.87
Laos	WPR	519	416	0	important	2018.83
Laos	WPR	519	375	3	safe	2018.83
Laos	WPR	519	367	2	effective	2018.83
Malaysia	WPR	617	483	7	important	2018.62
Malaysia	WPR	617	444	6	safe	2018.62
Malaysia	WPR	617	431	8	effective	2018.62
Malaysia	WPR	808	479	51	important	2019.87
Malaysia	WPR	808	394	51	safe	2019.87
Malaysia	WPR	808	351	44	effective	2019.87
Mongolia	WPR	1000	385	8	important	2015.83
Mongolia	WPR	1000	79	14	safe	2015.83
Mongolia	WPR	1000	129	8	effective	2015.83
Mongolia	WPR	938	687	10	important	2018.45
Mongolia	WPR	938	517	13	safe	2018.45
Mongolia	WPR	938	582	16	effective	2018.45
New Zealand	WPR	966	709	25	important	2018.63
New Zealand	WPR	966	399	32	safe	2018.63
New Zealand	WPR	966	524	14	effective	2018.63
Papua New Guinea	WPR	597	428	22	important	2015.83
Papua New Guinea	WPR	597	384	26	safe	2015.83
Papua New Guinea	WPR	597	387	27	effective	2015.83
Philippines	WPR	1000	927	4	important	2015.83
Philippines	WPR	1000	820	5	safe	2015.83
Philippines	WPR	1000	815	6	effective	2015.83
Philippines	WPR	1500	480	104	important	2018.21
Philippines	WPR	1500	307	146	safe	2018.21
Philippines	WPR	1500	331	136	effective	2018.21
Philippines	WPR	939	660	13	important	2018.83
Philippines	WPR	939	512	18	safe	2018.83
Philippines	WPR	939	539	17	effective	2018.83
Philippines	WPR	1800	703	69	important	2019.21
Philippines	WPR	1800	546	78	safe	2019.21
Philippines	WPR	1800	568	74	effective	2019.21
Philippines	WPR	1800	1087	18	important	2019.71
Philippines	WPR	1800	894	24	safe	2019.71
Philippines	WPR	1800	910	15	effective	2019.71
Philippines	WPR	1000	765	9	important	2019.79
Philippines	WPR	1000	554	11	safe	2019.79
Philippines	WPR	1000	582	6	effective	2019.79
Singapore	WPR	815	473	2	important	2018.6
Singapore	WPR	815	381	5	safe	2018.6
Singapore	WPR	815	325	2	effective	2018.6
South Korea	WPR	1500	939	3	important	2015.83
South Korea	WPR	1500	711	6	safe	2015.83
South Korea	WPR	1500	661	8	effective	2015.83
South Korea	WPR	898	345	12	important	2018.58
South Korea	WPR	898	143	9	safe	2018.58
South Korea	WPR	898	211	7	effective	2018.58
South Korea	WPR	1500	604	8	important	2019.95
South Korea	WPR	1500	486	15	safe	2019.95
South Korea	WPR	1500	522	7	effective	2019.95
Taiwan	WPR	994	532	6	important	2018.47
Taiwan	WPR	994	217	13	safe	2018.47
Taiwan	WPR	994	310	5	effective	2018.47
Vietnam	WPR	569	473	0	important	2015.83
Vietnam	WPR	569	187	19	safe	2015.83
Vietnam	WPR	569	261	8	effective	2015.83
Vietnam	WPR	428	298	1	important	2018.56
Vietnam	WPR	428	150	5	safe	2018.56
Vietnam	WPR	428	197	4	effective	2018.56
Vietnam	WPR	501	257	1	important	2019.9
Vietnam	WPR	501	189	1	safe	2019.9
Vietnam	WPR	501	177	3	effective	2019.9

## Sheet: rank_safe
Country rankings by strongly agreeing (left) and strongly disagreeing (right) that vaccines are safe (NOVEMBER 2015)													Country rankings by strongly agreeing (left) and strongly disagreeing (right) that vaccines are safe (DECEMBER 2019)
strongly agree						strongly disagree							strongly agree						strongly disagree
Rank	country or territory	Mean	95%HPDlow	95%HPDhigh		Rank	country or territory	Mean	95%HPDlow	95%HPDhigh			Rank	country or territory	Mean	95%HPDlow	95%HPDhigh		Rank	country or territory	Mean	95%HPDlow	95%HPDhigh
1	Argentina	89.43	87.67	91.32		1	Bosnia and Herzegovina	16.28	14.07	18.54			1	Uganda	87.24	70.95	97.95		1	Azerbaijan	17.49	12.3	22.66
2	Liberia	86.12	67.08	97.74		2	France	13.18	11.32	15.3			2	Bangladesh	85.2	64.16	99.28		2	Bosnia and Herzegovina	16.86	12.42	21.83
3	Bangladesh	86.06	83.73	88.09		3	Ukraine	9.15	6.98	11.57			3	Liberia	83.36	61.93	97.85		3	Macedonia	10.26	8.66	12.06
4	Comoros	83.03	59.68	98.25		4	Russia	8.1	6.42	9.61			4	Burundi	82.93	54.2	96.6		4	Kazakhstan	8.82	7.05	10.77
5	Philippines	81.6	79.37	83.94		5	Armenia	8.02	6.66	9.51			5	Namibia	82.46	57.45	97.01		5	France	8.09	6.53	9.9
6	Mauritania	81.21	63.85	95.27		6	Benin	7.85	2.39	17.17			6	India	82.37	80.09	84.76		6	Armenia	8.02	5.84	10.46
7	Tanzania	80.73	52.6	99.26		7	Democratic Republic of the Congo	7.57	6.1	9.17			7	Madagascar	81.45	66.28	94.73		7	Ukraine	7.63	2.54	12.89
8	Sierra Leone	79.86	55	98.09		8	Slovenia	7.25	5.89	8.72			8	Syria	81.09	78.24	84.03		8	Togo	7.38	2.25	12.32
9	Nigeria	79.29	76.48	82.1		9	Macedonia	6.52	5.33	7.97			9	Uzbekistan	81.06	57.75	95.09		9	Croatia	7.31	3.27	13.02
10	Burundi	78.97	52.52	97.95		10	Togo	6.4	1.68	13.1			10	Gambia	80.92	60.06	96.07		10	Serbia	7.14	5.62	8.56
11	Ethiopia	78.45	76.02	80.84		11	Cameroon	6.38	1.23	13.39			11	Sierra Leone	80.65	59.52	98.05		11	Russia	6.45	4.53	8.8
12	Madagascar	77.27	47.26	96.39		12	Romania	6.36	4.98	7.88			12	Tanzania	79.98	52.65	98.73		12	Benin	6.32	1.21	11.61
13	Egypt	76.98	50.65	98.32		13	Greece	6.32	5.04	7.85			13	Democratic Republic of the Congo	79.8	53.31	98.21		13	Austria	6.22	4.95	7.54
14	Tunisia	76.53	74.23	79.15		14	Guinea	6.18	1.4	12.07			14	Libya	79.6	49.89	98.47		14	Mauritius	5.91	1.49	10.38
15	Uganda	76.09	38.21	97.25		15	Montenegro	6.09	1.79	10.89			15	Rwanda	78.58	46.47	97.21		15	Ivory Coast	5.79	1.22	11.25
16	Nepal	75.87	43.38	95.77		16	Mauritius	6.01	1.56	9.9			16	Jordan	78.03	39.7	97.43		16	Slovenia	5.66	2.81	8.44
17	Algeria	75.76	71.85	80.19		17	Gabon	5.97	1.29	10.8			17	Ethiopia	77.63	55.82	93.15		17	Democratic Republic of the Congo	5.63	0.46	12.33
18	Gambia	75.39	44.29	96.79		18	India	5.8	4.4	7.06			18	Comoros	77.25	39.12	96.07		18	Malaysia	5.53	3.57	7.64
19	India	75.06	72.34	77.55		19	Belarus	5.65	1.82	10.59			19	Costa Rica	77.08	42.69	98.07		19	Algeria	5.33	2.38	9.53
20	Niger	74.95	51.95	93.86		20	Senegal	5.61	1.8	10.78			20	Ghana	76.96	44.75	97.22		20	Belarus	5.32	1.78	9.01
21	Tajikistan	74.62	51.04	95.61		21	Chad	5.56	1.21	10.52			21	Nigeria	76.82	66.06	85.53		21	Estonia	5.2	2.1	8.99
22	Libya	74.29	44.7	98.32		22	Italy	5.45	4.39	6.67			22	Fiji	76.47	47.54	97.19		22	Cameroon	5.17	0.79	11.9
23	Ghana	74.04	71.28	76.5		23	USA	5.37	4.11	6.77			23	Venezuela	76.35	43	95.53		23	Gabon	5.15	2.23	8.42
24	Namibia	73.81	43.28	94.36		24	Ivory Coast	5.11	1.56	9.97			24	Niger	75.95	52.38	94.66		24	Burkina Faso	5.14	1.98	8.39
25	Uzbekistan	73.14	41.3	98.29		25	Kazakhstan	4.99	1.6	8.5			25	Argentina	75.3	63.87	86.11		25	Republic of Congo	5.07	0.8	10.03
26	Brazil	73.08	71.15	75.01		26	Republic of Congo	4.95	1.2	9.05			26	Nepal	74.63	46.2	96.92		26	Botswana	5.02	1.24	10.35
27	Botswana	72.94	42.1	96.6		27	Cyprus	4.82	1.08	8.59			27	Tunisia	74.04	37.8	95.87		27	Cyprus	5.01	1.53	8.15
28	Saudi Arabia	72.4	68.7	75.82		28	Croatia	4.73	1.79	8.36			28	Paraguay	73.44	48.82	93.52		28	Guinea	4.81	0.91	9.51
29	Ecuador	72.39	69.8	75.24		29	Fiji	4.7	3.65	6.08			29	Malawi	73.09	45.22	96.21		29	Senegal	4.71	1.73	8.73
30	Mali	72.29	45.71	90.47		30	Latvia	4.59	3.38	5.72			30	Lebanon	72.72	51.86	91.99		30	Swaziland	4.63	1.6	8.44
31	Mozambique	71.82	34.27	95.58		31	Botswana	4.58	1.1	10.8			31	Saudi Arabia	72.24	38.11	95.82		31	Haiti	4.46	1.04	7.86
32	Venezuela	71.54	37.29	95.01		32	Estonia	4.58	1.71	7.24			32	Zimbabwe	72.18	42.72	92.54		32	Pakistan	4.4	3	5.54
33	Syria	71.18	45.98	93.93		33	Austria	4.34	2.71	5.89			33	Australia	72.06	47.35	91.84		33	Greece	4.35	1.12	9.19
34	Malawi	71.12	41.18	96.08		34	Zambia	4.26	0.76	8.75			34	Senegal	71.47	53.37	87.09		34	Malawi	4.26	0.74	8.85
35	Rwanda	71.05	39.72	96.31		35	Serbia	4.22	3.05	5.27			35	Mauritania	71.23	47.05	92.57		35	Albania	4.2	3.14	5.27
36	Senegal	70.21	46.72	91.12		36	Mali	4.1	1.28	7.16			36	Tajikistan	70.65	28.53	95.29		36	Montenegro	4.15	0.95	8.14
37	Jordan	69.88	34.59	94.65		37	South Africa	4.1	3.11	5.18			37	Chad	70.58	39.27	95.82		37	Zambia	4.01	1.19	7.26
38	Kuwait	69.14	36.82	96.67		38	Papua New Guinea	4.04	2.68	5.68			38	Kuwait	70.44	44.07	94.33		38	Germany	4.01	2.94	4.97
39	Zimbabwe	68.09	41.67	92.14		39	Belgium	4.01	2.99	5.18			39	Egypt	70.32	39.24	92.89		39	Romania	4	2.86	5.49
40	Myanmar	67.9	37.47	96.45		40	Canada	3.87	2.62	4.9			40	Kenya	69.94	40.47	92.04		40	Kyrgyzstan	3.9	1.5	6.68
41	Northern Cyprus	67.54	25.6	95.97		41	Haiti	3.87	1.28	7.41			41	Republic of Congo	69.38	38.08	94.85		41	Bulgaria	3.87	2.68	4.83
42	Pakistan	66.87	64.1	69.82		42	Malawi	3.84	0.76	7.89			42	Iraq	69.09	55	80.84		42	Chad	3.75	0.84	6.84
43	Republic of Congo	66.8	21.51	95.19		43	Kenya	3.67	0.81	7.61			43	Ecuador	69.03	55.96	80.97		43	Belgium	3.72	1.26	8.14
44	Australia	66.56	64.02	68.97		44	Namibia	3.65	0.82	8.06			44	Palestine	67.46	22.93	96.35		44	Papua New Guinea	3.57	0.56	7.16
45	Democratic Republic of the Congo	66.37	63.48	69.38		45	Colombia	3.46	2.54	4.3			45	Mali	67.37	22.3	92.38		45	Slovakia	3.54	0.94	6.64
46	Cameroon	66	38.52	93.37		46	Bulgaria	3.35	2.52	4.15			46	Honduras	67.14	28.09	97.28		46	Japan	3.53	2.38	4.82
47	Honduras	65.93	33	93.83		47	Poland	3.34	2.4	4.44			47	Canada	66.99	43.28	91.68		47	Chile	3.51	1.45	6.41
48	Uruguay	65.78	31.15	93.73		48	Hungary	3.31	0.47	6.27			48	Colombia	66.46	63.75	69.04		48	Canada	3.47	1.34	6.15
49	Sri Lanka	65.7	33.65	92.51		49	Switzerland	3.3	0.77	6.43			49	Finland	65.74	55.05	77.85		49	Ireland	3.43	1.97	5.08
50	Iraq	65.15	23	94.59		50	Albania	3.28	1.28	6			50	Burkina Faso	65.53	37.81	89.64		50	Bolivia	3.37	0.58	7.83
51	Papua New Guinea	64.42	60.52	67.9		51	Germany	3.26	2.31	4.21			51	Thailand	65.42	61.52	69.23		51	Iraq	3.36	2	4.81
52	Lebanon	64.3	61.14	66.97		52	Chile	3.25	0.65	6.51			52	Turkmenistan	65.37	23.87	97.75		52	South Africa	3.34	0.95	7.46
53	Kenya	64.21	29.48	93.17		53	Burkina Faso	3.24	1.65	5.57			53	Cameroon	64.53	26.55	94.71		53	USA	3.32	2.12	4.76
54	Indonesia	63.9	59.86	68.06		54	Ireland	3.2	2.32	4.27			54	Luxembourg	64.19	31.84	91.01		54	Kenya	3.31	0.74	6.67
55	Zambia	63.78	31.91	92.55		55	Slovakia	3.2	0.95	5.91			55	Zambia	63.84	32.89	88.78		55	Sweden	3.31	1.28	6.35
56	Kyrgyzstan	63.7	31.38	89.25		56	Algeria	3.18	1.82	4.94			56	South Africa	63.43	41.35	85.52		56	Hungary	3.28	0.36	7.52
57	Palestine	63.66	60.64	66.34		57	Bolivia	3.16	0.94	5.79			57	Brazil	63.32	30.06	85.71		57	Afghanistan	3.2	2.33	3.91
58	Guatemala	63.57	32.18	88.92		58	Madagascar	3.09	0.69	6.76			58	Uruguay	63.29	25.87	93.28		58	Mali	3.18	1.07	5.16
59	Paraguay	63.43	29.69	91.6		59	Swaziland	3.08	0.73	5.81			59	Morocco	63.18	34.01	88.56		59	Namibia	3.14	0.98	6.87
60	Afghanistan	63.39	61.4	65.59		60	Luxembourg	3.02	0.46	6.67			60	Northern Cyprus	63.16	32.17	94.99		60	Iceland	3.13	1.15	5.76
61	Chile	62.23	28.24	92.54		61	Moldova	3.02	0.39	6.77			61	Kyrgyzstan	63.11	31.61	87.62		61	Poland	3.12	2.28	3.93
62	United Arab Emirates	62.16	26.19	92.08		62	Netherlands	3	2.15	3.83			62	Sri Lanka	61.91	13.84	94.8		62	Latvia	3.02	1.04	5.55
63	Finland	61.54	58.48	64.46		63	Mauritania	2.97	0.93	5.6			63	Hungary	61.73	29.58	91.94		63	Moldova	3.02	1.05	4.96
64	Dominican Republic	61.28	23.68	91.67		64	Lebanon	2.95	2.13	3.92			64	Greece	61.65	20.05	87.51		64	Sierra Leone	2.95	0.39	6.05
65	Colombia	60.76	58.04	63.9		65	Kyrgyzstan	2.92	0.84	5.79			65	Ivory Coast	61.43	30.88	95.74		65	Lithuania	2.9	1.11	4.87
66	Fiji	60.74	57.67	63.46		66	Sierra Leone	2.91	0.72	5.43			66	Mexico	61.35	57.46	65.64		66	Mexico	2.88	1.78	4.22
67	Chad	60.52	34.64	89.26		67	Uganda	2.89	0.75	6.01			67	Romania	61.34	57.36	65.17		67	Netherlands	2.86	1.06	4.52
68	Turkmenistan	60.21	21.83	92.5		68	Libya	2.84	0.2	8.42			68	USA	61.13	45.9	73.96		68	Georgia	2.85	0.79	5.27
69	Malaysia	59.65	22.42	88.13		69	Vietnam	2.81	1.63	4.14			69	Myanmar	60.44	20.04	98.08		69	Switzerland	2.84	1.04	5.21
70	Swaziland	59.36	23.91	85.96		70	Gambia	2.78	0.5	6.02			70	Botswana	60.31	34.54	90.17		70	Turkmenistan	2.83	0.29	5.61
71	Norway	59.02	21.38	91.93		71	Malaysia	2.78	0.64	5.5			71	Guatemala	59.63	24.34	89.15		71	Hong Kong	2.83	1.43	4.22
72	Peru	58.96	56.11	62.19		72	Niger	2.75	0.73	5.17			72	Kosovo	58.97	47.54	71.48		72	Madagascar	2.72	0.92	5.16
73	Luxembourg	58.91	21.58	93.09		73	Ghana	2.74	1.91	3.67			73	Papua New Guinea	58.97	12.6	92.96		73	Indonesia	2.63	1.83	3.5
74	Burkina Faso	58.2	34.08	78.17		74	Turkmenistan	2.74	0.49	5.95			74	Haiti	58.73	30.02	86.46		74	Mauritania	2.61	0.77	4.64
75	Ivory Coast	58.08	21.43	84.28		75	Comoros	2.73	0.25	6.37			75	Benin	58.62	25.31	89.24		75	Burundi	2.6	0.41	6.18
76	Nicaragua	57.3	24.24	96.95		76	UK	2.72	1.89	3.68			76	Afghanistan	58.4	56.02	60.46		76	Colombia	2.59	1.9	3.42
77	Panama	56.57	53.72	59.41		77	Mexico	2.6	1.68	3.5			77	Nicaragua	58.24	21.79	90.48		77	Italy	2.59	1.69	3.51
78	Yemen	55.74	26.83	85.74		78	Iceland	2.51	1.68	3.39			78	Philippines	58.24	42.13	75.53		78	Brazil	2.48	0.52	4.5
79	Kosovo	54.96	51.77	57.96		79	Japan	2.48	1.71	3.37			79	Pakistan	57.76	54.95	60.73		79	Turkey	2.44	1.16	4.08
80	Haiti	54.82	9.42	84.88		80	Iran	2.45	1.56	3.54			80	Dominican Republic	57.51	33.94	79.65		80	Comoros	2.43	0.53	5.89
81	Costa Rica	54.77	19.51	96.64		81	El Salvador	2.44	0.62	4.78			81	Yemen	57.31	27.06	83.98		81	Zimbabwe	2.43	0.36	5.62
82	Spain	53.82	50.92	56.72		82	Rwanda	2.43	0.24	5.22			82	Chile	57.3	20.92	86.32		82	Kosovo	2.41	1.37	3.57
83	Iceland	53.73	50.79	56.69		83	New Zealand	2.43	0.63	4.81			83	Norway	56.99	18.88	91.71		83	Denmark	2.38	0.83	4.55
84	El Salvador	53.22	19.19	89.56		84	Burundi	2.41	0.44	4.56			84	Israel	56.57	22.78	80.98		84	Nigeria	2.35	1.46	3.46
85	Hungary	53.16	17.57	90.96		85	Lithuania	2.41	0.85	4.62			85	Montenegro	56.09	20.93	88.02		85	UK	2.34	1.37	3.51
86	Cambodia	52.79	22.88	85.26		86	Zimbabwe	2.4	0.68	5.05			86	Belgium	54.97	27.74	86.21		86	Tanzania	2.31	0.17	6.86
87	Gabon	52.11	18.9	83.53		87	Mozambique	2.35	0.39	5.68			87	Spain	54.38	51.31	57.3		87	Fiji	2.29	0.3	6.11
88	Sweden	51.98	48.95	54.87		88	Kosovo	2.3	1.52	3.05			88	United Arab Emirates	54.25	17.89	84.17		88	Ghana	2.25	0.41	5.06
89	Canada	51.13	48.19	54.29		89	Costa Rica	2.26	0.48	4.85			89	Guinea	53.77	24.27	90.82		89	Niger	2.22	0.68	4.01
90	USA	51.03	48.11	54		90	Malta	2.24	0.48	3.98			90	Mozambique	53.59	19.66	88.24		90	Uganda	2.21	0.43	5.1
91	South Africa	48.67	45.91	51.43		91	Brazil	2.16	1.55	2.79			91	Gabon	53.17	24.64	83		91	Malta	2.21	0.81	4.01
92	Guinea	48.53	13.94	91.66		92	Tunisia	2.14	1.41	2.97			92	Poland	52.78	49.89	56.09		92	El Salvador	2.19	0.63	3.98
93	Benin	48.29	18.79	81.03		93	Hong Kong	2.14	1.04	3.29			93	Panama	52.23	22.13	83.07		93	Mozambique	2.18	0.45	4.14
94	Togo	48.15	11.13	89.83		94	Liberia	2.09	0.48	4.37			94	Laos	51.85	23.38	82.84		94	Mongolia	2.16	0.61	3.95
95	Laos	47.59	19.48	75.54		95	Uruguay	2.07	0.24	4.32			95	Cambodia	51.25	6.7	84.06		95	Norway	2.14	0.37	4.26
96	South Korea	47.26	44.87	49.94		96	Venezuela	2.07	0.32	4.11			96	Germany	50.77	47.84	53.72		96	Gambia	2.12	0.67	4.15
97	Malta	46.92	7.34	82.17		97	Paraguay	1.95	0.41	4.67			97	Portugal	50.2	27.63	72.2		97	Libya	2.12	0.27	5
98	Moldova	46.33	11.16	81.48		98	Panama	1.93	1.19	2.6			98	Indonesia	49.99	47.15	52.87		98	Guatemala	2.09	0.48	4.08
99	Bolivia	45.74	14.07	81.59		99	Czech Republic	1.93	1.32	2.57			99	Ireland	49.75	38.35	62.16		99	Uruguay	2.05	0.35	3.93
100	Thailand	44.84	40.91	48.72		100	Norway	1.92	0.21	4.02			100	Iran	49.74	4.71	81.07		100	Iran	2.04	0.6	3.94
101	New Zealand	44.63	14.99	77.46		101	Iraq	1.91	0.41	3.78			101	El Salvador	48.85	13.06	80.68		101	Venezuela	2.03	0.43	4.71
102	Ireland	44.47	41.56	47.33		102	Australia	1.87	1.16	2.65			102	Malaysia	48.42	34.52	62.67		102	Liberia	2.01	0.24	4.96
103	Mauritius	43.42	7.62	78.86		103	Azerbaijan	1.83	1.02	2.92			103	UK	48.05	35.26	61.58		103	Luxembourg	2.01	0.41	3.86
104	Romania	42.85	39.72	45.64		104	Pakistan	1.77	1.12	2.46			104	Denmark	47.24	10.09	81.66		104	Australia	1.94	0.59	3.26
105	Germany	42.8	39.85	46.02		105	Uzbekistan	1.76	0.11	3.99			105	Bosnia and Herzegovina	46.86	35.51	57.26		105	Czech Republic	1.93	1.24	2.76
106	Armenia	42.5	39.9	45.25		106	United Arab Emirates	1.75	0.53	3.26			106	Italy	46.86	34.84	58.92		106	New Zealand	1.93	0.86	3.24
107	Mexico	42.41	39.23	45.42		107	Sweden	1.75	1.09	2.44			107	Swaziland	46.48	17.35	76.73		107	China	1.85	0.75	3.09
108	Czech Republic	41.84	39.06	44.91		108	Yemen	1.72	0.43	3.3			108	Mauritius	46.41	14.71	86.15		108	United Arab Emirates	1.8	0.59	3.65
109	Cyprus	41.44	5.92	88.25		109	Turkey	1.72	1.11	2.34			109	Peru	46.26	33.58	61.98		109	Ethiopia	1.78	0.31	4.04
110	UK	41.33	38.35	44.54		110	Honduras	1.7	0.32	3.55			110	Bolivia	45.92	21.84	83.64		110	Syria	1.64	0.82	2.45
111	Macedonia	39.09	36.12	41.65		111	Syria	1.67	0.25	3.7			111	Azerbaijan	44.08	33.54	55.3		111	Costa Rica	1.61	0.31	4.32
112	Israel	39.05	8.6	69.48		112	Guatemala	1.64	0.21	3.45			112	Malta	43.46	12.6	79.12		112	Cambodia	1.6	0.49	3.13
113	Denmark	38.36	34.25	43.16		113	Dominican Republic	1.62	0.42	3.5			113	Moldova	43.07	11.07	72.28		113	Panama	1.59	0.73	2.78
114	Portugal	37.75	35.05	40.65		114	Afghanistan	1.61	1.15	2.15			114	Cyprus	40.57	8.64	80.23		114	Uzbekistan	1.58	0.27	3.48
115	Austria	36.71	33.85	39.77		115	Myanmar	1.6	0.16	3.6			115	New Zealand	40.06	11.43	61.9		115	Peru	1.54	0.88	2.37
116	Serbia	35.78	32.83	38.84		116	Tajikistan	1.53	0.24	3.53			116	Sweden	39.44	13.76	68.13		116	Tunisia	1.51	0.3	3.24
117	Poland	35.56	32.43	38.83		117	Cambodia	1.51	0.3	3.12			117	Latvia	39.2	14.04	63.63		117	Honduras	1.5	0.27	3.26
118	Kazakhstan	35.53	5.3	64.76		118	Laos	1.47	0.34	2.97			118	Austria	39.19	36.07	41.93		118	Myanmar	1.5	0.08	3.32
119	Bulgaria	35.42	32.69	38.55		119	Mongolia	1.47	0.79	2.17			119	Czech Republic	38.95	27.88	50.53		119	Dominican Republic	1.45	0.31	2.96
120	Singapore	35.33	6.75	73.35		120	China	1.46	0.97	1.99			120	Singapore	38.11	9.6	78.84		120	Taiwan	1.45	0.39	3.22
121	Montenegro	34.44	6.05	66.42		121	Taiwan	1.45	0.22	2.76			121	Vietnam	37.63	33.72	41.97		121	Nicaragua	1.44	0.37	2.9
122	Belarus	34.14	5.5	70.09		122	Kuwait	1.44	0.27	2.9			122	Armenia	36.83	27.23	47.82		122	Portugal	1.35	0.41	3.03
123	Slovakia	33.91	6.56	76.8		123	Peru	1.42	0.87	2.13			123	Georgia	36.82	3.96	69.04		123	Tajikistan	1.34	0.15	3.06
124	Vietnam	33	29.62	37.3		124	Denmark	1.42	0.69	2.29			124	Togo	36.57	14.86	59.96		124	India	1.32	0.76	1.95
125	Azerbaijan	32.82	28.63	36.69		125	Spain	1.41	0.78	1.96			125	Croatia	36.18	10.81	65.08		125	Paraguay	1.3	0.44	2.64
126	Iran	32.05	28.41	35.21		126	Tanzania	1.33	0.06	3.56			126	Algeria	35.52	7.2	60.95		126	Yemen	1.29	0.45	2.45
127	Belgium	31.23	28.44	33.85		127	Ethiopia	1.23	0.66	1.77			127	Kazakhstan	35.28	31.98	38.9		127	Rwanda	1.28	0.17	2.84
128	Georgia	30.76	27.77	33.76		128	Nicaragua	1.12	0.1	2.38			128	Slovakia	35.22	6.88	63.28		128	Philippines	1.27	0.86	1.83
129	Albania	30.53	1.25	63.87		129	Israel	1.06	0.27	2.05			129	Slovenia	34.71	2.69	61.04		129	Finland	1.26	0.62	2
130	China	30.34	27.86	32.91		130	Indonesia	1.06	0.35	1.79			130	Macedonia	33.95	31.33	36.83		130	Laos	1.26	0.14	2.48
131	Switzerland	30.12	2.46	64.98		131	Palestine	1.05	0.58	1.6			131	Serbia	33.93	31.2	36.89		131	Jordan	1.25	0.22	3.12
132	Taiwan	28.81	6.34	53.49		132	Portugal	1.01	0.57	1.49			132	Belarus	33.56	5	73.61		132	Kuwait	1.25	0.23	2.58
133	Croatia	28.61	7.65	54.52		133	Nigeria	0.97	0.58	1.48			133	Switzerland	33.49	5.63	66.73		133	Israel	1.24	0.51	2.29
134	Lithuania	26.62	2.91	68.87		134	Jordan	0.96	0.13	2.06			134	South Korea	32.46	30.17	34.95		134	Lebanon	1.21	0.3	2.43
135	Greece	26.04	23.43	28.86		135	Singapore	0.96	0.22	1.97			135	Estonia	31.82	6.25	57.82		135	Singapore	1	0.17	2.28
136	Italy	24.81	22.25	27.64		136	Georgia	0.87	0.43	1.37			136	Iceland	30.91	12.23	62.85		136	Argentina	0.96	0.47	1.56
137	Bosnia and Herzegovina	23.48	21.01	26.32		137	Philippines	0.83	0.6	1.15			137	Bulgaria	29.79	27.11	32.84		137	Ecuador	0.96	0.39	1.62
138	Hong Kong	22.06	18.09	25.5		138	Finland	0.81	0.49	1.21			138	Netherlands	29.75	7.56	53.55		138	Vietnam	0.96	0.47	1.54
139	Estonia	20.46	3.8	40.1		139	Thailand	0.75	0.37	1.21			139	France	29.71	26.96	32.59		139	Northern Cyprus	0.88	0.16	2
140	Netherlands	20.45	18.27	22.85		140	Ecuador	0.74	0.26	1.21			140	Mongolia	27.39	9.33	52.47		140	Palestine	0.87	0.27	1.59
141	Latvia	18.89	16.47	21.33		141	Sri Lanka	0.74	0.15	1.51			141	Turkey	27.36	6.98	48.76		141	South Korea	0.87	0.53	1.27
142	Russia	18.17	15.81	20.28		142	Northern Cyprus	0.67	0.16	1.39			142	Ukraine	26.14	4.66	54.05		142	Morocco	0.86	0.23	1.73
143	Slovenia	15.73	13.66	17.98		143	South Korea	0.62	0.32	0.91			143	China	25.62	6.87	54.42		143	Spain	0.85	0.42	1.31
144	Ukraine	15.73	12.38	18.4		144	Morocco	0.61	0.29	0.96			144	Taiwan	25.45	7.41	55.52		144	Egypt	0.78	0.11	1.75
145	Turkey	14.45	12.34	16.61		145	Argentina	0.6	0.3	0.93			145	Russia	23.25	15.13	32.47		145	Sri Lanka	0.78	0.13	1.7
146	Morocco	10.47	8.62	12.49		146	Egypt	0.6	0.03	1.45			146	Hong Kong	21.4	12.54	33.21		146	Saudi Arabia	0.66	0.07	1.54
147	Japan	8.92	7.35	10.59		147	Nepal	0.55	0.13	1.2			147	Albania	19.15	16.86	21.57		147	Bangladesh	0.61	0.08	1.35
148	France	8.85	7.22	10.51		148	Bangladesh	0.42	0.13	0.71			148	Lithuania	18.77	3.1	39.05		148	Nepal	0.47	0.02	1.03
149	Mongolia	8.05	6.37	9.77		149	Saudi Arabia	0.39	0.11	0.7			149	Japan	17.13	9.48	25.96		149	Thailand	0.46	0.16	0.82

## Sheet: rank_important
Country rankings by strongly agreeing (left) and strongly disagreeing (right) that vaccines are important for children to have (NOVEMBER 2015)													Country rankings by strongly agreeing (left) and strongly disagreeing (right) that vaccines are important for children to have (DECEMBER 2019)
strongly agree						strongly disagree							strongly agree						strongly disagree
Rank	country or territory	Mean	95%HPDlow	95%HPDhigh		Rank	country or territory	Mean	95%HPDlow	95%HPDhigh			Rank	country or territory	Mean	95%HPDlow	95%HPDhigh		Rank	country or territory	Mean	95%HPDlow	95%HPDhigh
1	Ethiopia	96.3	95.18	97.33		1	Bosnia and Herzegovina	5.39	4.12	6.51			1	Iraq	95.17	92.38	97.78		1	Azerbaijan	15.2	11.36	19.65
2	Argentina	95.73	94.53	96.97		2	Russia	5.33	4.19	6.54			2	Liberia	93.47	85.12	98.79		2	Bosnia and Herzegovina	10.14	7.54	13.38
3	Bangladesh	95.08	93.79	96.38		3	Armenia	4.42	3.33	5.35			3	Senegal	92.35	80.79	98.53		3	Malaysia	5.77	3.64	8.34
4	Brazil	92.87	91.62	93.93		4	Ukraine	4.25	2.72	5.68			4	Mauritania	92.18	82.2	98.33		4	Armenia	5.12	3.45	6.76
5	Philippines	92.29	90.48	93.9		5	USA	4.16	3.04	5.74			5	Tunisia	91.85	83.56	98.41		5	Russia	4.86	3.3	6.43
6	Lebanon	92	90.34	93.52		6	Slovenia	4.05	2.93	5.32			6	Ethiopia	91.49	77.76	99.34		6	Slovenia	4.77	0.75	11.35
7	Algeria	91.18	88.15	93.51		7	India	4	2.96	5.13			7	Argentina	91.29	86.24	95.86		7	Kazakhstan	4.41	3.18	5.68
8	Gambia	90.57	75.4	99.19		8	Romania	3.88	2.86	4.89			8	Syria	91.27	89.02	93.18		8	Macedonia	4.23	3.23	5.25
9	Comoros	90.07	74.71	99.76		9	France	3.87	2.73	4.97			9	Zimbabwe	91.22	75.22	99.12		9	Austria	4.13	3.01	5.16
10	Tunisia	90.05	88.19	92.11		10	Greece	3.87	2.82	4.98			10	India	90.97	89.07	92.63		10	France	3.22	2.2	4.2
11	Namibia	90.02	77.95	98.77		11	Macedonia	3.42	2.41	4.28			11	Mali	90.83	75.49	99.38		11	Pakistan	3.17	2.33	4.29
12	Iran	90.01	87.69	92.03		12	Papua New Guinea	3.35	1.94	4.59			12	Democratic Republic of the Congo	90.72	79.43	99		12	Montenegro	3.14	1.44	5.39
13	Iraq	89.95	70.49	99.63		13	Austria	3.12	2.21	4.25			13	Rwanda	90.13	71.75	99.47		13	Greece	3.06	1.25	5.56
14	Burundi	89.76	72.02	99.19		14	Italy	3.11	2.21	4.15			14	Namibia	89.7	76.14	98.41		14	Germany	2.91	1.91	3.87
15	Liberia	89.09	71.08	99.41		15	Fiji	3.09	2.16	4.16			15	Guinea	89.52	76.2	98.03		15	Fiji	2.86	0.83	5.69
16	Kenya	88.98	71.22	98.95		16	Croatia	2.93	0.68	4.85			16	Malawi	89.49	74.72	98.78		16	Cyprus	2.65	0.67	4.71
17	Costa Rica	88.95	70.98	99.78		17	Poland	2.84	2.06	3.73			17	Costa Rica	89.2	73.23	99.21		17	Papua New Guinea	2.58	0.2	6.01
18	Sierra Leone	88.77	73.15	99.41		18	Cyprus	2.78	0.79	6.1			18	Burundi	88.38	68.66	99.27		18	Belarus	2.56	0.75	4.47
19	Malawi	88.71	69.98	99.2		19	Latvia	2.71	1.81	3.46			19	Bangladesh	88.35	70.11	99.12		19	New Zealand	2.43	0.34	5.84
20	Colombia	88.49	86.57	90.3		20	Democratic Republic of the Congo	2.67	1.82	3.58			20	Brazil	88.19	70.28	98.45		20	Luxembourg	2.35	0.35	5.08
21	Niger	88.4	76.17	97.25		21	South Africa	2.59	1.75	3.45			21	Cameroon	88	68.95	98.84		21	Latvia	2.34	1.36	3.59
22	Botswana	88.27	68.33	98.78		22	Switzerland	2.44	0.26	4.73			22	Lebanon	87.99	73.83	97.4		22	Estonia	2.31	0.52	5.39
23	India	88.19	86.29	89.92		23	Serbia	2.37	1.58	3.23			23	Algeria	87.71	64.18	97.77		23	Bulgaria	2.29	1.52	2.9
24	Cameroon	87.57	65.01	99.02		24	Kazakhstan	2.32	0.43	5.47			24	Yemen	87.55	73.85	98.27		24	Croatia	2.27	0.69	4.5
25	El Salvador	87.47	73.21	98.34		25	Montenegro	2.31	0.79	4.05			25	Tanzania	87.45	71.68	98.13		25	Serbia	2.23	1.43	2.96
26	Tanzania	86.97	63.61	99.29		26	Belarus	2.22	0.37	4.46			26	Tajikistan	87.08	65.17	98.54		26	Albania	2.21	1.48	3.08
27	Ghana	86.62	84.39	88.53		27	Hong Kong	2.22	1.23	3.52			27	Colombia	87.07	85.07	88.92		27	Kyrgyzstan	2.21	0.41	4.26
28	Haiti	86.54	67.38	98.97		28	Moldova	2.21	0.59	4.63			28	Venezuela	85.97	66.13	98.99		28	Ukraine	2.17	0.65	4.05
29	Venezuela	86.41	66.91	99.03		29	Estonia	2.18	0.58	4.36			29	Iceland	85.74	68.19	98.68		29	Indonesia	2.14	1.41	2.99
30	Mauritania	86.23	67.75	97.95		30	Kyrgyzstan	2.13	0.41	4.38			30	Nicaragua	85.54	56.99	98.55		30	South Africa	2.09	0.48	4.44
31	Senegal	84.78	67.45	96.93		31	Azerbaijan	2.07	1.17	2.95			31	Honduras	85.37	63.05	99.38		31	Netherlands	2.09	0.61	3.76
32	Ecuador	84.14	81.7	86.24		32	Ireland	2.07	1.33	2.91			32	Botswana	85.34	54.6	99.36		32	Moldova	2.08	0.68	3.81
33	Mauritius	84.03	55.44	98.75		33	Germany	2.04	1.33	2.79			33	Haiti	85.18	54.98	98.27		33	Switzerland	1.99	0.58	3.39
34	Uganda	83.72	47.87	99.6		34	Netherlands	2.03	1.31	2.81			34	Chile	85.01	55.08	99.29		34	Canada	1.98	0.43	4.36
35	Nigeria	83.38	80.55	85.89		35	Canada	2	1.33	2.89			35	Palestine	84.58	61.66	97.57		35	Niger	1.93	0.25	4.77
36	Kuwait	83.38	55.48	98.76		36	Lithuania	1.91	0.81	3.37			36	China	84.54	64.58	97.23		36	Libya	1.91	0.18	4.18
37	Egypt	83.13	58.06	98.26		37	Albania	1.83	0.41	3.95			37	Niger	84.44	65.3	97.1		37	Belgium	1.87	0.6	3.05
38	Vietnam	83.01	80.07	85.92		38	Mexico	1.79	1.13	2.62			38	United Arab Emirates	84.4	61.95	98.79		38	Ireland	1.84	1.06	2.68
39	Swaziland	82.95	53.3	98.12		39	Luxembourg	1.74	0.46	3.76			39	Saudi Arabia	84.33	58.69	96.8		39	Romania	1.83	0.93	2.67
40	Syria	82.86	61	98.13		40	Turkmenistan	1.72	0.24	3.66			40	Panama	83.64	64.52	97.79		40	Lithuania	1.82	0.28	4.47
41	United Arab Emirates	82.8	56.6	97.65		41	Libya	1.7	0.16	3.58			41	Finland	83.59	74.52	90.2		41	USA	1.81	0.93	2.64
42	Honduras	82.7	57.74	98.56		42	Slovakia	1.66	0.39	3.12			42	Uzbekistan	83.58	62.29	98.82		42	Australia	1.81	0.22	3.88
43	Myanmar	82.69	57.13	98.94		43	Bulgaria	1.63	1.09	2.21			43	Paraguay	83.55	59.34	98.52		43	Poland	1.8	1.02	2.4
44	Zimbabwe	82.57	54.82	98.63		44	Norway	1.63	0.19	3.14			44	Ghana	82.95	56.11	97.52		44	Denmark	1.71	0.33	3.22
45	Iceland	82.56	80.47	84.97		45	Australia	1.61	0.96	2.24			45	Jordan	82.77	61.75	97.13		45	Georgia	1.68	0.82	2.83
46	Kosovo	82.46	80.32	84.8		46	Syria	1.57	0.29	3.34			46	Benin	82.18	58.25	97.28		46	Syria	1.64	0.9	2.55
47	Mali	82.45	60.94	96.48		47	UK	1.57	0.93	2.22			47	Swaziland	81.69	63.14	98.18		47	Sweden	1.6	0.74	2.62
48	Nicaragua	82.24	55.88	97.9		48	Liberia	1.53	0.15	3.29			48	El Salvador	81.5	54.18	97.63		48	Zambia	1.57	0.41	2.93
49	Guinea	81.89	56.52	98.82		49	Niger	1.5	0.24	3.04			49	Iran	81.48	56.2	98.2		49	Italy	1.56	0.98	2.15
50	Democratic Republic of the Congo	81.81	79.41	84.31		50	Chile	1.46	0.12	3.8			50	Egypt	81.4	62.33	96.78		50	Turkmenistan	1.55	0.26	3.48
51	Jordan	81.8	57.39	98.54		51	New Zealand	1.46	0.19	3.15			51	Mauritius	81.3	61.72	96.59		51	Norway	1.51	0.33	2.97
52	Peru	81.22	79.07	83.66		52	Namibia	1.45	0.19	3.54			52	Kenya	81.02	45.73	98.85		52	Slovakia	1.5	0.41	2.92
53	Nepal	81.18	56.75	97.31		53	Palestine	1.44	0.82	2.14			53	Uganda	80.87	53.95	98.48		53	Hungary	1.48	0.44	2.95
54	Saudi Arabia	80.32	77.3	83.64		54	Hungary	1.42	0.33	2.64			54	Romania	80.75	77.37	84.21		54	Malta	1.47	0.39	2.96
55	Malaysia	80.25	54.43	97.17		55	Zambia	1.34	0.26	2.89			55	Sri Lanka	80.67	52.41	98.35		55	Chad	1.46	0.17	3.12
56	Zambia	79.91	51.32	98.35		56	Malaysia	1.34	0.27	3.02			56	Ecuador	80.53	69.88	89.64		56	Morocco	1.46	0.29	3.09
57	Republic of Congo	79.88	57.46	97.86		57	Spain	1.31	0.82	1.89			57	Nigeria	80.3	71.12	88.83		57	Namibia	1.45	0.27	3.33
58	Sri Lanka	79.68	50.74	97.47		58	Senegal	1.3	0.29	2.89			58	Papua New Guinea	80.29	53.78	98.77		58	Turkey	1.42	0.23	2.65
59	Guatemala	78.97	50.91	97.8		59	Mali	1.26	0.31	2.76			59	Thailand	79.79	76.55	82.8		59	Nigeria	1.41	0.77	2.12
60	Benin	78.91	55.25	97.15		60	Colombia	1.23	0.63	2.02			60	Zambia	79.76	48.34	96.82		60	Uruguay	1.34	0.33	2.86
61	Paraguay	78.21	46.71	99.16		61	Malta	1.23	0.41	2.37			61	Turkmenistan	79.74	56.28	94.33		61	Hong Kong	1.33	0.64	2.19
62	Uruguay	77.87	44.05	97.5		62	Gabon	1.2	0.23	2.76			62	Sierra Leone	79.66	49.03	99.06		62	Afghanistan	1.32	0.87	1.85
63	Northern Cyprus	77.85	43.37	99.61		63	Chad	1.19	0.18	2.7			63	Nepal	79.63	49.16	98.1		63	Uzbekistan	1.27	0.12	2.81
64	Togo	77.68	50.33	97.74		64	Republic of Congo	1.16	0.2	2.59			64	Northern Cyprus	79.46	51.9	97.45		64	Japan	1.26	0.75	1.9
65	Pakistan	77.37	74.83	79.99		65	Uruguay	1.15	0.15	2.84			65	Kuwait	79.24	47.94	98.27		65	UK	1.25	0.63	1.91
66	Madagascar	77.03	45.56	95.63		66	Guinea	1.11	0.1	2.64			66	Comoros	78.79	48.77	98.62		66	Gabon	1.22	0.27	2.44
67	Burkina Faso	76.78	49.79	94.52		67	China	1.08	0.65	1.64			67	Ivory Coast	78.68	48.24	97.09		67	Republic of Congo	1.19	0.31	2.53
68	Rwanda	76.45	49.4	97.61		68	Uzbekistan	1.07	0.07	2.54			68	Bolivia	78.58	40.49	97.12		68	Swaziland	1.17	0.1	3.23
69	Afghanistan	76.26	74.6	78.22		69	Mauritius	1.06	0.14	2.51			69	Madagascar	78.49	36.29	98.88		69	Democratic Republic of the Congo	1.16	0.26	2.41
70	Chile	76.17	35.9	98.5		70	Madagascar	1.03	0.15	2.28			70	Australia	78.31	57.28	96.01		70	Mauritius	1.14	0.18	2.11
71	Finland	76.02	73.41	78.51		71	Kenya	1.02	0.07	2.88			71	Mexico	78.16	74.71	81.66		71	Ghana	1.13	0.22	2.9
72	Australia	75.55	72.98	77.71		72	Rwanda	1.02	0.18	2.22			72	Guatemala	78.08	51.74	97.62		72	Palestine	1.13	0.19	2.76
73	Panama	75.37	73.07	77.87		73	Cameroon	1.01	0.1	2.8			73	Kosovo	77.61	67.12	87.23		73	Spain	1.11	0.65	1.55
74	Indonesia	74.69	70.94	78.29		74	Belgium	1.01	0.51	1.52			74	Togo	77.26	51.93	96.38		74	Haiti	1.1	0.11	2.72
75	Bolivia	74.53	39.6	97.07		75	Botswana	1	0.13	2.29			75	Gambia	77.16	58.05	95.83		75	United Arab Emirates	1.1	0.1	2.8
76	Yemen	74.15	40.72	97.55		76	Togo	0.99	0.12	2.45			76	Mozambique	76.46	46.47	98.76		76	Israel	1.04	0.22	2.12
77	Sweden	74.13	71.31	76.78		77	Pakistan	0.99	0.49	1.47			77	Gabon	75.36	50.76	95.79		77	India	1.04	0.56	1.56
78	Uzbekistan	73.96	34.99	98.48		78	Swaziland	0.98	0.15	2.11			78	Myanmar	75.11	36.47	97.81		78	Colombia	1.03	0.63	1.53
79	Mozambique	73.6	42.37	98.97		79	Denmark	0.98	0.39	1.73			79	USA	74.72	63.43	84.38		79	Kuwait	1.02	0.09	2.19
80	Tajikistan	73.38	43.62	97.11		80	Peru	0.97	0.51	1.46			80	Mongolia	74.6	38.55	98.76		80	Gambia	0.99	0.17	1.96
81	Gabon	73.35	35.12	96.89		81	Panama	0.96	0.44	1.43			81	Libya	73.6	48.22	94.06		81	Botswana	0.98	0.13	2.19
82	Dominican Republic	73.23	39.07	98.49		82	Yemen	0.96	0.22	1.97			82	Afghanistan	73.51	71.42	75.59		82	Senegal	0.97	0.19	2.38
83	Spain	72.62	69.78	75.3		83	Tajikistan	0.96	0.09	2.2			83	Dominican Republic	73.18	27.22	96.88		83	Chile	0.97	0.07	2.34
84	Fiji	72.55	69.76	75.06		84	Ghana	0.95	0.43	1.43			84	Lithuania	72.91	52.87	91.88		84	Jordan	0.97	0.15	2.3
85	Libya	71.92	37.59	97.48		85	Benin	0.94	0.12	2.33			85	Norway	72.84	48.36	94.03		85	El Salvador	0.96	0.11	2.12
86	Papua New Guinea	71.78	68.24	75.19		86	Mongolia	0.94	0.5	1.47			86	Republic of Congo	72.61	43.15	93.52		86	Tanzania	0.95	0.16	1.99
87	Cyprus	71.51	37.54	96.47		87	Ivory Coast	0.91	0.2	1.88			87	South Africa	72.55	41.07	95.42		87	Philippines	0.95	0.48	1.36
88	South Africa	69.72	66.96	72.33		88	Jordan	0.91	0.09	2.14			88	Peru	72.33	58.55	84.56		88	Cameroon	0.94	0.15	2.27
89	Turkmenistan	69.56	38.55	92.82		89	Czech Republic	0.91	0.43	1.34			89	Spain	71.17	68.24	73.89		89	Kenya	0.94	0.11	2.5
90	Portugal	69.36	66.59	72.27		90	Sweden	0.9	0.46	1.33			90	Estonia	70.46	39.66	93.27		90	Czech Republic	0.94	0.57	1.33
91	Palestine	69.34	65.99	71.79		91	Zimbabwe	0.86	0.15	1.78			91	Philippines	70.07	56.2	86.18		91	Burkina Faso	0.93	0.19	1.86
92	Chad	68.99	37.35	95.46		92	Indonesia	0.85	0.38	1.37			92	Chad	69.9	36.82	92.59		92	Uganda	0.92	0.04	2.1
93	Armenia	68.47	65.88	71.13		93	United Arab Emirates	0.84	0.09	2.07			93	Cyprus	69.48	35.8	90.85		93	Northern Cyprus	0.92	0.11	2.36
94	Thailand	67.1	63.6	70.81		94	Tanzania	0.83	0.09	2.15			94	Canada	69.43	43.93	90.46		94	Portugal	0.92	0.43	1.52
95	New Zealand	66.94	28.12	98.36		95	Mauritania	0.82	0.15	1.76			95	Germany	69.2	66.66	72.27		95	Madagascar	0.9	0.13	2.05
96	Germany	66.11	63.19	68.91		96	Haiti	0.82	0.09	1.97			96	Portugal	69.03	33.63	89.45		96	Mongolia	0.89	0.14	1.7
97	Ivory Coast	65.65	26.74	93.88		97	Gambia	0.81	0.08	2.09			97	Burkina Faso	67.72	34.48	92.67		97	Mexico	0.88	0.42	1.45
98	Kyrgyzstan	65.45	24.02	96.69		98	Uganda	0.81	0.04	2.04			98	New Zealand	67.46	36.15	90.35		98	Peru	0.88	0.42	1.37
99	Switzerland	64.77	34.19	93.09		99	Bolivia	0.78	0.06	1.92			99	Pakistan	67.22	64.13	69.89		99	Comoros	0.84	0.08	2.15
100	Canada	64.6	61.84	67.76		100	Turkey	0.78	0.45	1.22			100	Netherlands	66.37	42.82	87.06		100	Nicaragua	0.84	0.07	2.17
101	Norway	64.18	32.48	94.86		101	Morocco	0.77	0.33	1.25			101	Taiwan	65.93	26.64	96.06		101	Mozambique	0.83	0.11	1.79
102	Kazakhstan	63.65	21.72	94.71		102	Paraguay	0.76	0.08	1.75			102	Bosnia and Herzegovina	65.84	53.91	75.89		102	Algeria	0.82	0.14	2.27
103	USA	63.09	59.92	65.92		103	Singapore	0.76	0.15	1.59			103	Hungary	65.41	34.01	89.31		103	Togo	0.82	0.17	1.7
104	South Korea	62.41	59.93	64.87		104	Mozambique	0.74	0.09	1.62			104	Croatia	65.19	32.67	88.03		104	Sierra Leone	0.81	0.1	1.85
105	Belgium	62.37	59.46	65.12		105	Costa Rica	0.73	0.02	2.05			105	Latvia	64.98	44.01	84.44		105	Yemen	0.81	0.14	1.71
106	Ireland	61.58	58.74	64.68		106	Kuwait	0.73	0.12	1.67			106	Ireland	64.89	53.05	76.5		106	Liberia	0.79	0.13	1.73
107	Laos	61.31	33.62	91.87		107	Japan	0.72	0.44	1.04			107	Fiji	63.96	32.71	91.07		107	Benin	0.78	0.16	1.49
108	Taiwan	60.6	23.35	91.33		108	Nigeria	0.71	0.4	1.12			108	Poland	62.83	59.69	65.88		108	Mali	0.78	0.08	2.19
109	Bosnia and Herzegovina	60.38	57.36	63.24		109	Burundi	0.7	0.04	1.71			109	Kyrgyzstan	62.45	27.72	89.27		109	Ivory Coast	0.74	0.12	1.43
110	Greece	57.64	54.74	61		110	Nicaragua	0.7	0.08	1.83			110	Cambodia	62.22	24.24	92.85		110	Taiwan	0.74	0.07	1.83
111	Denmark	57.38	52.79	61.26		111	Northern Cyprus	0.7	0.07	1.76			111	Morocco	62.06	32.98	89.21		111	Argentina	0.68	0.22	1.21
112	UK	57.33	54.48	60.43		112	Comoros	0.69	0.04	1.37			112	Denmark	61.85	26.58	94.76		112	Costa Rica	0.68	0.06	1.78
113	Mexico	56.79	53.64	60.19		113	Israel	0.69	0.11	1.59			113	Malta	61.8	25.78	88.87		113	Guatemala	0.68	0.07	1.49
114	Cambodia	56.68	22.64	93.31		114	Burkina Faso	0.68	0.26	1.29			114	Belgium	61.71	34.39	93.13		114	Myanmar	0.68	0.06	2.02
115	Luxembourg	56.35	24.43	87.56		115	Honduras	0.68	0.05	1.8			115	Luxembourg	61.65	30.02	96.16		115	Tajikistan	0.67	0.05	1.54
116	Romania	55.83	52.55	58.46		116	Iraq	0.68	0.05	1.78			116	Slovenia	60.86	33.84	84.41		116	Guinea	0.66	0.17	1.31
117	Czech Republic	55.16	52.19	58.56		117	Philippines	0.67	0.3	1.1			117	Indonesia	59.96	57.02	63.2		117	Paraguay	0.66	0.1	1.52
118	Estonia	54.58	19.73	92.48		118	Sierra Leone	0.66	0.09	1.54			118	Singapore	59.57	29.93	93.44		118	Panama	0.64	0.13	1.23
119	Austria	54.54	51.38	57.75		119	Taiwan	0.66	0.11	1.42			119	Slovakia	59.51	32.61	82.8		119	Bolivia	0.59	0.06	1.47
120	Malta	53.12	10.48	86.07		120	Portugal	0.64	0.26	1.11			120	UK	59.27	46.6	72.99		120	Egypt	0.59	0.06	1.45
121	Slovakia	52.19	19.74	84.1		121	Nepal	0.64	0.08	1.6			121	Italy	58.99	43.62	70.88		121	Iran	0.59	0.1	1.38
122	Singapore	51.51	18.57	80.24		122	Finland	0.63	0.38	0.95			122	Uruguay	57.93	17.45	93.69		122	South Korea	0.59	0.28	0.9
123	Macedonia	51.42	48.65	54.42		123	Laos	0.63	0.07	1.3			123	Armenia	57.69	45.58	70.15		123	Burundi	0.58	0.06	1.54
124	Bulgaria	50.55	47.59	53.33		124	Dominican Republic	0.61	0.08	1.36			124	Malaysia	57.28	44.87	71.82		124	Rwanda	0.57	0.05	1.45
125	Croatia	50.37	10.04	75.36		125	Guatemala	0.61	0.08	1.32			125	Ukraine	57.13	30.56	88.51		125	Venezuela	0.57	0.05	1.25
126	Hungary	49.61	15.61	77.54		126	Georgia	0.6	0.29	0.95			126	Austria	57.07	54.01	59.84		126	Malawi	0.56	0.09	1.26
127	Belarus	49.14	13.27	85.52		127	Malawi	0.59	0.07	1.53			127	Kazakhstan	56.67	53.43	59.88		127	Zimbabwe	0.56	0.08	1.25
128	Lithuania	48.33	10.3	86.13		128	Algeria	0.58	0.18	0.98			128	Moldova	54.68	14.57	90.03		128	Tunisia	0.56	0.14	1.14
129	Azerbaijan	45.95	41.15	49.8		129	Thailand	0.57	0.23	0.97			129	Laos	54.21	19.35	92.72		129	China	0.55	0.09	1.36
130	Albania	44.25	14.86	82.43		130	El Salvador	0.55	0.07	1.27			130	Switzerland	53.28	12.69	87.82		130	Kosovo	0.54	0.22	0.93
131	Ukraine	44.08	39.97	48.22		131	Lebanon	0.55	0.18	0.94			131	Macedonia	51.98	49.37	54.85		131	Ecuador	0.53	0.12	0.95
132	Latvia	44.05	40.86	47.16		132	Iceland	0.55	0.24	0.92			132	Greece	51.47	26.07	77.4		132	Laos	0.53	0.11	1.11
133	Montenegro	43.87	14.51	72.89		133	Tunisia	0.5	0.22	0.83			133	France	51.45	48.52	54.85		133	Finland	0.52	0.28	0.81
134	Moldova	43.84	9.96	85.33		134	Venezuela	0.48	0.06	1.18			134	Vietnam	51.44	47.42	55.61		134	Singapore	0.52	0.1	1.04
135	Serbia	43.45	40.48	46.35		135	Myanmar	0.48	0.03	1.22			135	Montenegro	51.34	20.12	78.5		135	Nepal	0.51	0.08	1.32
136	Israel	43.36	7.67	70.68		136	Cambodia	0.46	0.06	1			136	Belarus	50.78	20.7	81.12		136	Iraq	0.5	0.2	0.93
137	China	43.13	40.53	46.08		137	Argentina	0.44	0.17	0.73			137	Azerbaijan	49.97	35.98	61.72		137	Lebanon	0.5	0.1	1.14
138	Japan	41.76	38.98	44.63		138	Sri Lanka	0.42	0.06	0.92			138	Serbia	48.42	45.09	51.6		138	Saudi Arabia	0.5	0.07	1.09
139	Poland	41.4	38.55	44.41		139	Ecuador	0.4	0.15	0.68			139	Japan	48.14	33.22	61.04		139	Mauritania	0.48	0.06	1
140	Italy	40.92	37.94	43.74		140	Saudi Arabia	0.4	0.12	0.76			140	Czech Republic	47.27	32.23	61.78		140	Iceland	0.46	0.06	0.97
141	Mongolia	38.69	35.93	41.87		141	Kosovo	0.4	0.17	0.73			141	Bulgaria	46.32	42.78	49.46		141	Cambodia	0.46	0.02	1
142	Netherlands	38.64	35.55	41.58		142	Afghanistan	0.39	0.13	0.61			142	Georgia	46.19	10.73	74.6		142	Honduras	0.45	0.04	1.15
143	Hong Kong	38.46	34.48	42.53		143	Egypt	0.39	0.04	0.93			143	Turkey	45.71	16.78	74.05		143	Dominican Republic	0.44	0.08	1.12
144	Russia	38.2	35.27	41.44		144	South Korea	0.39	0.19	0.61			144	Israel	45.54	18.62	72.41		144	Ethiopia	0.42	0.04	0.92
145	France	35.45	32.48	38.31		145	Brazil	0.27	0.11	0.44			145	Sweden	43.64	21.35	71.31		145	Sri Lanka	0.41	0.04	1.06
146	Slovenia	30.2	27.43	33.04		146	Ethiopia	0.26	0.08	0.47			146	South Korea	40.23	37.82	42.45		146	Vietnam	0.4	0.09	0.79
147	Turkey	22.08	19.51	24.65		147	Iran	0.24	0.08	0.44			147	Hong Kong	35.69	22.04	48.09		147	Brazil	0.37	0.07	0.91
148	Morocco	15.77	13.74	18.35		148	Vietnam	0.19	0.03	0.38			148	Russia	34.01	23.69	46.35		148	Thailand	0.29	0.09	0.51
149	Georgia	2.71	1.63	3.84		149	Bangladesh	0.17	0.03	0.35			149	Albania	26.06	23.4	29.02		149	Bangladesh	0.25	0.03	0.79

## Sheet: rank_effective
Country rankings by strongly agreeing (left) and strongly disagreeing (right) that vaccines are effective (NOVEMBER 2015)													Country rankings by strongly agreeing (left) and strongly disagreeing (right) that vaccines are effective (DECEMBER 2019)
strongly agree						strongly disagree							strongly agree						strongly disagree
Rank	country or territory	Mean	95%HPDlow	95%HPDhigh		Rank	country or territory	Mean	95%HPDlow	95%HPDhigh			Rank	country or territory	Mean	95%HPDlow	95%HPDhigh		Rank	country or territory	Mean	95%HPDlow	95%HPDhigh
1	Ethiopia	86.6	84.49	88.68		1	Bosnia and Herzegovina	10.58	8.49	12.35			1	India	84.26	82.05	86.71		1	Azerbaijan	19.83	13.57	25.84
2	Argentina	86.27	84.25	88.35		2	Liberia	7.47	0.89	16.3			2	Malawi	82.02	54.75	98.49		2	Bosnia and Herzegovina	11.19	8.08	14.93
3	Mauritania	81.94	64.39	97.21		3	Armenia	5.49	4.33	6.64			3	Ethiopia	81.4	52.62	98.94		3	Kazakhstan	7.31	5.41	9.07
4	Tunisia	81.19	78.97	83.48		4	Slovenia	5.26	4.01	6.59			4	Republic of Congo	81.28	53.96	99.1		4	Liberia	7.19	0.36	16.02
5	Philippines	80.99	78.64	83.49		5	France	5.16	3.63	6.65			5	Syria	81.11	78.24	83.91		5	Albania	6.52	5.16	8
6	Sierra Leone	79.8	53.56	98.41		6	India	5.13	3.78	6.47			6	Rwanda	80.88	52.45	99.08		6	Macedonia	6.33	5.08	7.65
7	Rwanda	79.5	53.45	97.41		7	Uganda	4.88	0.28	11.14			7	Uzbekistan	79.46	39.91	99.23		7	Armenia	6.15	4.63	8.08
8	Burundi	79.36	37.82	98.81		8	Romania	4.87	3.67	6.11			8	Gambia	79.33	57.49	98.4		8	Russia	6.01	3.69	7.78
9	Niger	79.3	53.16	96.57		9	Democratic Republic of the Congo	4.81	3.53	6.2			9	Burundi	79.17	53.83	96.63		9	Pakistan	5.65	4.18	7
10	Bangladesh	78.83	76.26	81.21		10	Greece	4.56	3.41	5.79			10	Finland	78.77	69.66	88.06		10	Uganda	5.42	0.57	11.78
11	Malawi	78.71	38.6	98.4		11	Ukraine	4.42	2.83	6.17			11	Argentina	78.71	67.36	88.8		11	Austria	5.07	3.9	6.28
12	Uzbekistan	77.56	51.75	98.6		12	Italy	4.36	3.06	5.65			12	Mali	77.97	35.37	98		12	Malaysia	4.66	2.8	6.53
13	Mali	77.49	55.2	93.47		13	South Africa	4.3	3.25	5.35			13	Bangladesh	76.34	44.94	97.8		13	Nigeria	4.44	2.76	6.38
14	Venezuela	77.13	45.14	98.23		14	Ghana	4.25	3.15	5.5			14	Comoros	76.29	44.09	98.27		14	Cyprus	4.24	1.36	8.74
15	Comoros	77.12	41.37	98.48		15	Kazakhstan	4.22	0.94	8.31			15	Kenya	75.27	37.82	96.59		15	France	4.12	2.84	5.58
16	Zimbabwe	76.3	46.43	97.11		16	Russia	4.18	3.04	5.45			16	Iraq	74.95	64.85	84.67		16	Namibia	4.08	0.32	8.8
17	Brazil	75.63	73.98	77.51		17	Algeria	4.11	2.46	5.8			17	Egypt	74.58	41.54	97.33		17	Fiji	3.97	0.52	8.59
18	Gambia	75.55	46.24	97.74		18	Macedonia	4.11	3.22	5.14			18	Burkina Faso	73.41	43.2	97.49		18	Togo	3.96	0.8	8.59
19	Egypt	74.77	45.94	98.25		19	Papua New Guinea	4.09	2.59	5.69			19	Zimbabwe	73.41	40.67	98.58		19	Senegal	3.9	1.29	6.94
20	Algeria	74.18	70.19	78.44		20	USA	4.02	2.98	5.12			20	Tajikistan	73.35	40.64	97.66		20	Ukraine	3.77	1.08	7.53
21	India	73.72	71.01	76.12		21	Cyprus	3.98	1.06	8.7			21	Mauritania	73.25	42.99	97.06		21	Slovenia	3.65	0.86	7.69
22	Iceland	73.55	71.09	76.27		22	Namibia	3.96	0.68	8.24			22	Botswana	72.68	37.58	96.96		22	Serbia	3.63	2.65	4.67
23	Republic of Congo	73.45	43.97	98.29		23	Nigeria	3.96	2.88	5.04			23	Ghana	72.61	37.25	98.39		23	Moldova	3.58	1.29	6.88
24	Jordan	73.36	36.16	99.55		24	Fiji	3.81	2.76	5.14			24	Niger	72.61	38.62	96.63		24	South Africa	3.39	0.55	7.69
25	Uganda	73.12	36.12	98.75		25	Cameroon	3.8	0.62	8.45			25	Sierra Leone	72.34	35.52	96.24		25	Belarus	3.38	0.81	5.79
26	Lebanon	72.91	69.9	75.4		26	Austria	3.64	2.52	4.58			26	Jordan	72.32	37.09	97.48		26	Kyrgyzstan	3.37	0.39	6.76
27	Senegal	72.68	45.34	95.44		27	Belarus	3.57	0.63	8.09			27	Palestine	72.07	38.19	97.41		27	Montenegro	3.32	1.16	6.43
28	Zambia	72.55	45.55	94.99		28	Palestine	3.45	2.49	4.53			28	Honduras	71.85	34.43	96.57		28	Democratic Republic of the Congo	3.31	0.45	6.54
29	Benin	72.02	39.38	94.9		29	Zambia	3.41	0.34	7.28			29	Uganda	71.8	35.11	97.37		29	Ghana	3.3	0.22	6.87
30	Guinea	71.76	41.25	98.18		30	Latvia	3.28	2.24	4.12			30	Guinea	71.68	42.17	97.88		30	Cameroon	3.28	0.74	6.61
31	Syria	71.73	24.62	98.58		31	Mozambique	3.27	0.78	6.69			31	Nigeria	71.29	60.62	80.96		31	Zambia	3.19	0.88	5.72
32	Honduras	71.37	39.04	98.01		32	Togo	3.27	0.86	6.8			32	Kuwait	71.22	26.87	99		32	Papua New Guinea	3.14	0.69	6.69
33	Ghana	71.23	68.32	73.85		33	Canada	3.18	2.12	4.28			33	Tanzania	70.61	21.91	97.82		33	Mauritius	3.1	0.36	7.45
34	Guatemala	71.15	32.93	98.65		34	Serbia	3.14	2.29	4.12			34	Iceland	70.52	36.83	93.87		34	Algeria	3.02	0.31	5.94
35	Haiti	70.36	31.07	93.51		35	Mauritius	3.09	0.8	6.73			35	South Africa	70.08	35.64	91.36		35	Estonia	2.99	0.59	7.89
36	Democratic Republic of the Congo	70.34	67.44	73.36		36	Kenya	3.06	0.7	5.99			36	Democratic Republic of the Congo	70.07	35.97	96.44		36	Germany	2.98	2.04	4.17
37	Cameroon	70.29	33.88	97.63		37	Senegal	2.96	0.8	5.36			37	Algeria	70.01	42.99	94.24		37	Latvia	2.98	1	4.94
38	Australia	69.93	67.52	72.77		38	Lebanon	2.85	1.89	3.83			38	Venezuela	69.43	42.14	93.92		38	Romania	2.96	1.97	4.23
39	Botswana	69.71	35.73	98.52		39	Croatia	2.85	0.46	5.4			39	Saudi Arabia	69.17	35.49	96.37		39	Gabon	2.91	0.46	6.31
40	Saudi Arabia	69.64	65.75	73.55		40	Montenegro	2.85	0.93	4.9			40	Romania	69.15	64.63	72.77		40	Kenya	2.9	0.32	7.14
41	Turkmenistan	69.52	38.01	97.14		41	Gabon	2.68	0.56	5.21			41	Norway	69.12	38.55	94.05		41	Ivory Coast	2.87	0.82	5.61
42	Ecuador	69.47	66.66	72.17		42	Albania	2.66	0.52	5.52			42	Liberia	68.64	33.7	97.07		42	Mozambique	2.85	0.96	5.97
43	El Salvador	69.16	37.2	95.57		43	Colombia	2.6	1.75	3.45			43	Ecuador	68.57	56.87	81.68		43	Croatia	2.85	0.89	5.67
44	Nicaragua	69.1	39.49	93.69		44	Kyrgyzstan	2.6	0.45	5.64			44	Lebanon	68.35	20.13	95.74		44	Guinea	2.72	0.25	7.43
45	Iraq	69.1	40.99	93.05		45	Poland	2.59	1.73	3.48			45	Guatemala	67.92	34.8	97.15		45	Colombia	2.72	1.92	3.74
46	Dominican Republic	68.14	31.47	97.18		46	Ivory Coast	2.57	0.2	5.48			46	Cameroon	67.49	29.54	95.57		46	Chad	2.7	0.56	5.94
47	Ivory Coast	68.11	36.75	96.91		47	Malaysia	2.55	0.64	4.7			47	Benin	67.02	29.19	93.17		47	Mexico	2.64	1.46	4.04
48	Costa Rica	67.83	34.22	96.72		48	Chad	2.51	0.39	5.26			48	Sri Lanka	66.97	34.61	98.94		48	Indonesia	2.61	1.61	3.48
49	Tanzania	67.64	30.35	97.08		49	Tanzania	2.51	0.54	5.92			49	Senegal	66.95	41.98	90.91		49	Tanzania	2.52	0.23	5.44
50	Nigeria	67.55	64.58	70.74		50	Moldova	2.46	0.4	4.63			50	Turkmenistan	66.8	33.65	93.27		50	Bulgaria	2.49	1.52	3.63
51	Afghanistan	67.48	65.57	69.5		51	Mexico	2.44	1.59	3.35			51	Haiti	66.54	31.79	92.26		51	Mauritania	2.48	0.24	4.95
52	Tajikistan	67.02	27.15	98.13		52	Madagascar	2.43	0.28	4.77			52	Myanmar	66.11	26.24	97.5		52	Sierra Leone	2.48	0.19	5.79
53	Myanmar	66.46	27.84	97.67		53	Benin	2.42	0.44	5.67			53	Nicaragua	66.08	28.66	94.35		53	Belgium	2.47	0.75	4.82
54	United Arab Emirates	66.39	27.75	93.56		54	Estonia	2.38	0.55	4.63			54	United Arab Emirates	65.25	32.45	89.27		54	Swaziland	2.41	0.23	4.78
55	Liberia	66.03	33.35	96.99		55	Germany	2.32	1.66	3.1			55	USA	65.05	51.31	76.39		55	Malta	2.4	0.54	4.87
56	Kenya	65.73	34.08	95.65		56	Chile	2.31	0.22	5.4			56	El Salvador	65.02	25.08	94.53		56	Gambia	2.39	0.13	5.65
57	Malaysia	65.59	36.96	93.97		57	Uruguay	2.31	0.54	4.67			57	Gabon	63.91	32.29	91.87		57	Poland	2.38	1.56	3.22
58	Swaziland	65.43	32.62	95.91		58	Guinea	2.3	0.22	4.41			58	Laos	63.84	26.09	94.78		58	Hong Kong	2.38	1.01	3.67
59	Sri Lanka	65.01	28.26	95.31		59	Malta	2.25	0.39	4.47			59	Namibia	63.83	25.52	98.57		59	USA	2.35	1.35	3.62
60	Papua New Guinea	64.99	61.47	68.92		60	Swaziland	2.23	0.29	4.42			60	Colombia	63.79	60.93	66.46		60	Ireland	2.35	1.53	3.31
61	Libya	64.94	29.3	94.28		61	Costa Rica	2.2	0.36	4.34			61	Madagascar	63.71	19.88	96.63		61	Sweden	2.35	0.43	5.13
62	Mauritius	64.69	35.48	93.46		62	Slovakia	2.2	0.47	4.18			62	Kosovo	63.6	52.62	75.91		62	Costa Rica	2.32	0.37	5.28
63	Nepal	64.52	29.42	93.21		63	Netherlands	2.18	1.41	3.03			63	Chile	63.37	30.12	93.28		63	Italy	2.15	1.19	3.19
64	Fiji	64.1	61.12	67		64	Pakistan	2.14	1.38	2.8			64	Nepal	63.15	29.72	95.57		64	Benin	2.11	0.47	4.11
65	Burkina Faso	64.04	34.44	90.64		65	Azerbaijan	2.14	0.93	3.55			65	Costa Rica	62.82	25.88	92.87		65	Haiti	2.11	0.4	4.47
66	Northern Cyprus	63.75	23.23	99.02		66	Hong Kong	2.12	1.12	3.33			66	Libya	62.63	15.84	95.88		66	Greece	2.11	0.82	3.6
67	Laos	63.71	22.05	97.98		67	Nepal	2.03	0.33	4.79			67	Northern Cyprus	62.45	20.52	98.43		67	Turkey	2.1	0.91	3.54
68	Pakistan	63.64	60.58	66.65		68	Niger	2.02	0.43	4.29			68	Panama	62.28	33.98	91.95		68	Netherlands	2.07	0.62	3.3
69	Kyrgyzstan	63.61	30.1	95.28		69	Ireland	2.01	1.35	2.79			69	Australia	62.16	32.23	95.25		69	Nepal	2.07	0.25	4.56
70	Palestine	63.49	60.57	66.34		70	Gambia	2	0.4	4.69			70	Mexico	61.25	57.74	65.65		70	Burkina Faso	2.03	0.36	4.3
71	Colombia	63.35	60.14	66.19		71	Mali	1.98	0.52	3.58			71	Swaziland	61.17	17.5	96.16		71	Iraq	2.02	1.07	3.06
72	Madagascar	62.59	26.38	92.34		72	Republic of Congo	1.93	0.15	3.88			72	Mozambique	60.87	22.46	93.45		72	Kosovo	2	1.22	2.74
73	Chile	62.5	27.3	95.62		73	Zimbabwe	1.91	0.14	4.6			73	Iran	60.82	29.69	92.41		73	Madagascar	1.99	0.36	4.05
74	Kosovo	62.21	59.16	64.94		74	Lithuania	1.9	0.7	3.57			74	Bosnia and Herzegovina	60.74	47.2	71.78		74	Canada	1.95	0.5	3.98
75	Sweden	61.93	58.79	64.67		75	Paraguay	1.89	0.13	3.7			75	Uruguay	60.31	27.76	92.94		75	Uruguay	1.94	0.35	4.01
76	Hungary	61.52	26.23	91.34		76	UK	1.85	1.12	2.63			76	Afghanistan	60.2	57.92	62.59		76	Afghanistan	1.94	1.39	2.43
77	Namibia	61.38	26.54	93.65		77	Botswana	1.84	0.16	4.5			77	Yemen	60.15	14.99	88.26		77	Slovakia	1.94	0.59	3.47
78	Finland	61.32	58.52	64		78	Haiti	1.83	0.27	3.7			78	Kyrgyzstan	60.11	29.05	97.21		78	Turkmenistan	1.91	0.25	4.57
79	Chad	61.06	28.15	96.74		79	Sierra Leone	1.78	0.17	4.23			79	Paraguay	59.95	28.15	90.1		79	Japan	1.89	1.15	2.92
80	Kuwait	60.7	18.23	96.86		80	Brazil	1.78	1.15	2.27			80	Canada	59.79	19.69	92.42		80	Paraguay	1.88	0.4	3.64
81	Peru	59.13	56.11	62.16		81	Australia	1.78	1.19	2.49			81	Zambia	59.71	25.04	92.41		81	Republic of Congo	1.87	0.13	4.28
82	Panama	59.12	56.39	62.05		82	Bulgaria	1.75	1.09	2.55			82	Germany	59.12	56.25	62.14		82	Brazil	1.85	0.67	3.51
83	Indonesia	59	54.27	63.1		83	El Salvador	1.72	0.19	3.75			83	Fiji	59.04	22.95	97.47		83	Palestine	1.83	0.39	3.71
84	Bolivia	58.64	25.97	91.83		84	Switzerland	1.69	0.22	3.8			84	Croatia	59.03	24.86	87.96		84	Australia	1.83	0.53	3.38
85	Spain	58.49	55.14	61.49		85	Guatemala	1.68	0.22	3.53			85	New Zealand	58.67	28.57	90.65		85	El Salvador	1.82	0.25	3.71
86	New Zealand	58.23	23.01	97.8		86	Bangladesh	1.65	0.95	2.32			86	Papua New Guinea	58.64	15.37	88.88		86	Lithuania	1.81	0.33	3.43
87	Mozambique	58.11	13.34	89.35		87	Burkina Faso	1.63	0.55	2.9			87	Ivory Coast	57.87	19.42	90.83		87	UK	1.8	1.13	2.71
88	Norway	58.03	19.24	93.47		88	Bolivia	1.63	0.21	3.77			88	Hungary	57.78	20.8	92.95		88	Georgia	1.77	0.32	3.46
89	Gabon	56.5	20.26	87.37		89	Peru	1.63	0.92	2.47			89	Mauritius	57.56	20.83	94.87		89	Botswana	1.74	0.24	4.33
90	USA	56.13	53.07	59.15		90	Mauritania	1.62	0.32	3.21			90	Philippines	57.26	40.74	70.79		90	Niger	1.7	0.22	3.38
91	Slovakia	55.67	14.44	87.65		91	Panama	1.61	0.99	2.21			91	Chad	57.22	19.5	87.17		91	India	1.69	1	2.47
92	Yemen	55.53	8.26	89.06		92	Spain	1.56	0.94	2.17			92	Ireland	56.76	43.57	71.21		92	Mongolia	1.65	0.37	3.09
93	Paraguay	54.83	19.11	97.56		93	Syria	1.52	0.13	3.47			93	Brazil	56	25.84	87.59		93	Zimbabwe	1.64	0.1	3.59
94	Croatia	54.73	21.28	89.86		94	Hungary	1.52	0.25	3.15			94	Malta	55.74	26.49	87.38		94	Bolivia	1.63	0.34	3.21
95	Iran	52.66	48.6	56.1		95	Kosovo	1.46	0.91	2.11			95	Dominican Republic	55.41	21.5	88.56		95	Mali	1.57	0.45	3.59
96	Germany	52.58	49.61	55.26		96	New Zealand	1.44	0.21	2.78			96	Belgium	55.03	21.91	88.83		96	United Arab Emirates	1.57	0.41	3.29
97	Uruguay	52.07	7.71	86.2		97	Iraq	1.42	0.24	2.9			97	Portugal	54.94	17.62	83.54		97	Yemen	1.57	0.34	3.25
98	Cambodia	51.41	8.7	83.87		98	Turkmenistan	1.41	0.18	3.1			98	UK	54.46	41.36	68.69		98	Morocco	1.56	0.68	2.81
99	Ireland	51.35	48.06	54.12		99	Luxembourg	1.4	0.27	3.08			99	Denmark	54.35	19.18	89.73		99	Switzerland	1.56	0.35	3.04
100	Canada	51.18	47.76	54.17		100	Myanmar	1.4	0.24	3.13			100	Poland	54.32	51.32	57.44		100	Chile	1.54	0.41	2.96
101	South Africa	50.98	48.36	54.18		101	Tajikistan	1.38	0.18	2.94			101	Pakistan	53.96	51.2	57.22		101	Guatemala	1.53	0.14	3.15
102	Armenia	50.25	47.22	52.99		102	Burundi	1.37	0.07	3.61			102	Thailand	53.45	49.43	57.19		102	Luxembourg	1.53	0.28	2.89
103	Switzerland	49.71	10.73	85.7		103	Tunisia	1.37	0.74	2.06			103	Georgia	53.33	14.77	85.66		103	New Zealand	1.5	0.32	3.19
104	Togo	49.49	11.9	88.97		104	Nicaragua	1.35	0.24	3.05			104	Bolivia	52.51	23.52	81.07		104	Lebanon	1.46	0.37	3.23
105	Luxembourg	49.23	14.6	86.29		105	Yemen	1.33	0.2	2.53			105	Sweden	52.38	20.61	85.52		105	Hungary	1.46	0.22	2.9
106	Mexico	49.14	46.04	52.31		106	Comoros	1.3	0.07	3.71			106	Italy	52.17	38.39	65.81		106	Peru	1.45	0.73	2.11
107	Cyprus	47.31	17.66	86.98		107	Honduras	1.3	0.05	2.88			107	Slovakia	51.96	23.09	83.08		107	Panama	1.4	0.22	2.94
108	Macedonia	46.24	43.71	49.14		108	Venezuela	1.3	0.11	2.58			108	Spain	51.56	48.36	54.66		108	Tunisia	1.39	0.45	2.77
109	UK	46.12	42.81	48.98		109	Iran	1.29	0.55	2.09			109	Peru	51.34	35.59	65.46		109	Syria	1.37	0.7	2.17
110	Austria	46.02	43.16	49.42		110	Sweden	1.29	0.7	1.87			110	Tunisia	50.94	16.72	87.96		110	Myanmar	1.37	0.23	3.1
111	Vietnam	45.95	42.27	50.34		111	Belgium	1.28	0.62	1.89			111	Estonia	49.81	13.22	84.88		111	Israel	1.36	0.18	3.61
112	Belgium	45.49	42	48.39		112	United Arab Emirates	1.24	0.1	2.61			112	Austria	49.67	46.47	52.94		112	Norway	1.33	0.13	2.72
113	Denmark	45.42	41.37	49.62		113	Turkey	1.24	0.71	1.84			113	Cyprus	49.23	16.45	79.26		113	Burundi	1.28	0.14	3.07
114	Romania	45.42	42.68	48.5		114	Rwanda	1.22	0.11	2.66			114	Azerbaijan	48.05	34.47	62.05		114	Tajikistan	1.28	0.17	2.92
115	Czech Republic	44.34	41.62	47.64		115	China	1.22	0.72	1.71			115	Israel	47.77	12.19	78.07		115	Comoros	1.24	0.19	2.8
116	South Korea	44.04	41.37	46.33		116	Libya	1.21	0.17	3.11			116	Cambodia	47.29	11.03	78.59		116	Venezuela	1.24	0.24	2.85
117	Estonia	43.6	14.5	97.48		117	Vietnam	1.21	0.58	1.92			117	Indonesia	46.88	43.99	49.71		117	Iran	1.23	0.27	2.19
118	Malta	43.26	9.99	77.78		118	Indonesia	1.16	0.6	1.87			118	Armenia	46.42	32.24	58.89		118	Nicaragua	1.21	0.14	2.67
119	Thailand	42.09	38.22	46.01		119	Kuwait	1.13	0.22	2.5			119	Luxembourg	46.35	11.54	81.06		119	Denmark	1.18	0.32	2.31
120	Bulgaria	41.91	39.14	45.34		120	Dominican Republic	1.07	0.13	2.28			120	Togo	45.75	15.4	90.41		120	Malawi	1.17	0.09	3.15
121	Lithuania	40.64	11.11	72.5		121	Norway	1.03	0.2	2.15			121	Lithuania	45.74	15.03	75.07		121	Honduras	1.14	0.12	2.87
122	Portugal	40.47	37.55	43.41		122	Cambodia	1.03	0.07	2.48			122	Switzerland	44.54	9.55	75.8		122	Bangladesh	1.13	0.1	3.07
123	Israel	40.37	9.08	75.05		123	Uzbekistan	1.01	0.11	2.2			123	Malaysia	43.97	32.08	57.43		123	Dominican Republic	1.1	0.14	2.29
124	Singapore	39.9	2.87	78.56		124	Thailand	1.01	0.51	1.6			124	Czech Republic	42.93	29.15	56.68		124	China	1.1	0.4	2.17
125	Montenegro	39.67	3.92	81.82		125	Mongolia	0.99	0.51	1.56			125	Mongolia	42.51	13.34	88.83		125	Uzbekistan	1.09	0.06	2.85
126	Kazakhstan	39.29	2.97	69		126	Philippines	0.97	0.48	1.43			126	Turkey	41.46	19.47	72.33		126	Rwanda	1.08	0.13	2.6
127	Moldova	38.75	2.7	82.7		127	Malawi	0.95	0.1	2.17			127	Serbia	39.78	37.2	42.57		127	Philippines	1.08	0.45	1.83
128	Poland	37.34	34.38	40.33		128	Denmark	0.94	0.32	1.74			128	China	39.31	16.17	65.24		128	Czech Republic	1.07	0.55	1.56
129	Belarus	36.45	4.21	73.03		129	Laos	0.91	0.11	2.1			129	Morocco	39.3	10.71	67.96		129	Libya	1.05	0.2	2.4
130	Serbia	36.1	33.24	38.78		130	Jordan	0.9	0.1	2.15			130	Bulgaria	38.77	35.49	42		130	Jordan	1.03	0.06	2.34
131	Georgia	35.97	32.94	39.11		131	Israel	0.9	0.18	1.73			131	Macedonia	38.27	35.17	40.86		131	Portugal	1.03	0.29	2.03
132	Greece	35.91	33.23	39.18		132	Sri Lanka	0.88	0.11	2.02			132	Montenegro	37.64	8.99	74.47		132	Kuwait	1.02	0.12	2.19
133	China	35.82	33.16	38.58		133	Japan	0.87	0.46	1.33			133	France	37.47	34.65	40.44		133	Cambodia	0.98	0.12	2.14
134	Azerbaijan	33.17	28.74	37.05		134	Afghanistan	0.84	0.51	1.21			134	Slovenia	37.21	9.22	80.95		134	Ecuador	0.95	0.32	1.6
135	Italy	32.84	30.04	35.76		135	Finland	0.82	0.46	1.16			135	Belarus	37.12	7.31	68.68		135	Spain	0.95	0.38	1.67
136	Taiwan	32.59	2.28	64.91		136	Singapore	0.8	0.15	1.73			136	Moldova	36.51	1.46	69.6		136	Sri Lanka	0.94	0.06	2.15
137	Bosnia and Herzegovina	31.75	28.66	34.38		137	Northern Cyprus	0.74	0.04	1.51			137	Greece	36.38	2.09	68.05		137	Laos	0.94	0.14	2.03
138	Albania	29.67	2.28	56.75		138	Georgia	0.73	0.35	1.34			138	Kazakhstan	36.34	32.65	39.43		138	Iceland	0.91	0.14	2.16
139	Latvia	25.65	23.18	28.35		139	Ecuador	0.7	0.26	1.1			139	Vietnam	35.25	31.44	39.73		139	Argentina	0.88	0.39	1.48
140	Netherlands	25.42	22.74	27.85		140	Taiwan	0.69	0.16	1.43			140	Singapore	35.02	4.44	82.25		140	Vietnam	0.87	0.36	1.44
141	Ukraine	24.8	21.05	28.62		141	Iceland	0.67	0.31	1.03			141	Netherlands	34.88	5.26	67.48		141	Ethiopia	0.83	0.06	2.14
142	Hong Kong	24.74	21.22	28.7		142	Portugal	0.65	0.21	1.04			142	South Korea	34.66	32.37	36.86		142	Singapore	0.75	0.14	1.7
143	Russia	23.83	21.37	26.32		143	Morocco	0.63	0.22	1.17			143	Ukraine	34.33	3.81	65.42		143	Northern Cyprus	0.73	0.06	1.53
144	France	21.85	19.36	24.61		144	Egypt	0.61	0.05	1.55			144	Russia	33.3	21.88	46.8		144	Taiwan	0.67	0.12	1.36
145	Slovenia	18.58	16.44	20.88		145	Ethiopia	0.59	0.25	1.02			145	Taiwan	32.47	2.37	79.53		145	Saudi Arabia	0.65	0.11	1.29
146	Turkey	16.6	14.27	18.67		146	South Korea	0.57	0.29	0.89			146	Latvia	29.19	4.2	65.85		146	Finland	0.6	0.27	1.02
147	Japan	14.71	12.49	16.66		147	Czech Republic	0.53	0.24	0.86			147	Hong Kong	22.66	13.15	32.19		147	South Korea	0.6	0.31	0.94
148	Mongolia	13.04	10.98	15.15		148	Argentina	0.5	0.23	0.84			148	Japan	22.27	12.66	32.39		148	Thailand	0.55	0.22	1.11
149	Morocco	10.28	8.62	12.21		149	Saudi Arabia	0.43	0.16	0.79			149	Albania	14.2	12.15	16.35		149	Egypt	0.49	0.03	1.24

## Sheet: model_fit_safe
country or territory	who_region	time	response	mean	standard_dev	95%HPDlow	95%HPDhigh
Algeria	AFR	2015.83	strongly agree	75.76	2.15	71.85	80.19
Algeria	AFR	2016.33	strongly agree	71.32	11.27	51.68	92.32
Algeria	AFR	2018.25	strongly agree	51.9	15.67	25.34	84.63
Algeria	AFR	2018.33	strongly agree	49.81	12.57	23.67	72.16
Algeria	AFR	2018.42	strongly agree	51.59	11.27	27.67	71.1
Algeria	AFR	2018.5	strongly agree	48.29	10.59	26.16	67.42
Algeria	AFR	2018.58	strongly agree	47.54	8.62	31.07	63.58
Algeria	AFR	2018.67	strongly agree	45.18	6.52	31.17	56.85
Algeria	AFR	2018.75	strongly agree	43.02	1.67	39.95	46.49
Algeria	AFR	2018.83	strongly agree	46.17	7.33	32.22	60.35
Algeria	AFR	2018.92	strongly agree	45.6	8.12	31.14	63.08
Algeria	AFR	2019.25	strongly agree	49.8	15.74	13.12	74.06
Algeria	AFR	2019.58	strongly agree	44.74	17.75	11.2	73.07
Algeria	AFR	2019.75	strongly agree	39.5	16.33	10.25	68.23
Algeria	AFR	2019.83	strongly agree	36.51	15.93	7.42	61.44
Algeria	AFR	2019.92	strongly agree	35.52	15.4	7.2	60.95
Algeria	AFR	2020	strongly agree	32.49	14.17	6.61	59.63
Benin	AFR	2015.83	strongly agree	48.29	17.88	18.79	81.03
Benin	AFR	2016.33	strongly agree	48.72	17.81	15.45	81.92
Benin	AFR	2018.25	strongly agree	62.3	9.81	41.53	78.95
Benin	AFR	2018.33	strongly agree	61.21	8.15	46	76.29
Benin	AFR	2018.42	strongly agree	63.84	7.06	49.6	76.18
Benin	AFR	2018.5	strongly agree	62.44	6.56	49.33	74.29
Benin	AFR	2018.58	strongly agree	63.84	1.7	60.75	67.26
Benin	AFR	2018.67	strongly agree	62.03	5.72	51.12	72.96
Benin	AFR	2018.75	strongly agree	62.78	7.01	48.93	75.93
Benin	AFR	2018.83	strongly agree	63.51	8.46	46.22	78.66
Benin	AFR	2018.92	strongly agree	62.86	9.12	45.48	79.17
Benin	AFR	2019.25	strongly agree	60.27	14.67	33.43	87.52
Benin	AFR	2019.58	strongly agree	57.88	16.75	26.77	85.61
Benin	AFR	2019.75	strongly agree	58.03	15.96	28.05	86.59
Benin	AFR	2019.83	strongly agree	57.62	17	27.4	91.13
Benin	AFR	2019.92	strongly agree	58.62	16.81	25.31	89.24
Benin	AFR	2020	strongly agree	57.5	16.68	28.22	89.64
Botswana	AFR	2015.83	strongly agree	72.94	15.92	42.1	96.6
Botswana	AFR	2016.33	strongly agree	71.89	15.03	45.43	95.94
Botswana	AFR	2018.25	strongly agree	82.12	9.71	63.66	97.13
Botswana	AFR	2018.33	strongly agree	81.71	10.05	63.39	97.05
Botswana	AFR	2018.42	strongly agree	82.73	8.2	66.51	94.89
Botswana	AFR	2018.5	strongly agree	81.38	7.76	66.19	93.53
Botswana	AFR	2018.58	strongly agree	80.88	7.23	66.78	93.12
Botswana	AFR	2018.67	strongly agree	78.2	6.76	65.07	90.13
Botswana	AFR	2018.75	strongly agree	76.25	6.14	64.2	87.8
Botswana	AFR	2018.83	strongly agree	74.94	2.16	70.5	78.96
Botswana	AFR	2018.92	strongly agree	71.53	5.37	60.39	80.88
Botswana	AFR	2019.25	strongly agree	61.1	12.28	36.23	82.25
Botswana	AFR	2019.58	strongly agree	56.71	14.86	30.54	83.66
Botswana	AFR	2019.75	strongly agree	57.55	15.12	28.99	84.97
Botswana	AFR	2019.83	strongly agree	58.04	16.26	26.99	86.65
Botswana	AFR	2019.92	strongly agree	60.31	14.89	34.54	90.17
Botswana	AFR	2020	strongly agree	60.44	15.75	30.2	88.7
Burkina Faso	AFR	2015.83	strongly agree	58.2	11.98	34.08	78.17
Burkina Faso	AFR	2016.33	strongly agree	57.32	1.15	55.3	59.69
Burkina Faso	AFR	2018.25	strongly agree	55.23	11.56	37.61	79.76
Burkina Faso	AFR	2018.33	strongly agree	53.94	8.69	37.09	69.44
Burkina Faso	AFR	2018.42	strongly agree	56.71	6.71	44.11	69.48
Burkina Faso	AFR	2018.5	strongly agree	56	1.79	52.61	59.46
Burkina Faso	AFR	2018.58	strongly agree	58.65	7.24	43.02	71.18
Burkina Faso	AFR	2018.67	strongly agree	58.11	9.46	37.76	73.34
Burkina Faso	AFR	2018.75	strongly agree	59.4	11.21	33.26	75.73
Burkina Faso	AFR	2018.83	strongly agree	62.15	12.31	35.31	80.03
Burkina Faso	AFR	2018.92	strongly agree	62.04	14.76	32.27	84.22
Burkina Faso	AFR	2019.25	strongly agree	62.62	14.6	35.46	88.25
Burkina Faso	AFR	2019.58	strongly agree	63.64	11.46	41.11	82.73
Burkina Faso	AFR	2019.75	strongly agree	63.78	12.78	39.74	87.38
Burkina Faso	AFR	2019.83	strongly agree	64.36	14.02	38.21	89.06
Burkina Faso	AFR	2019.92	strongly agree	65.53	14.42	37.81	89.64
Burkina Faso	AFR	2020	strongly agree	64.11	16.41	34.89	91.48
Burundi	AFR	2015.83	strongly agree	78.97	13.26	52.52	97.95
Burundi	AFR	2016.33	strongly agree	74.19	16.89	42.15	97.95
Burundi	AFR	2018.25	strongly agree	81.32	9.87	61.78	96.7
Burundi	AFR	2018.33	strongly agree	81.32	8.58	64.64	94.89
Burundi	AFR	2018.42	strongly agree	82.93	6.96	68.97	94.52
Burundi	AFR	2018.5	strongly agree	81.81	6.72	69.42	94.41
Burundi	AFR	2018.58	strongly agree	82.42	5.18	72.31	91.42
Burundi	AFR	2018.67	strongly agree	81.3	4.35	74.07	89.46
Burundi	AFR	2018.75	strongly agree	81.35	1.25	79.09	83.91
Burundi	AFR	2018.83	strongly agree	81.14	4.44	72.84	89.02
Burundi	AFR	2018.92	strongly agree	80.42	5.22	70.49	90.6
Burundi	AFR	2019.25	strongly agree	79.01	9.45	60.52	96.41
Burundi	AFR	2019.58	strongly agree	79.9	12.67	52.61	96.54
Burundi	AFR	2019.75	strongly agree	81.29	13.24	51.26	96.64
Burundi	AFR	2019.83	strongly agree	81.87	13.17	52.81	96.28
Burundi	AFR	2019.92	strongly agree	82.93	13.11	54.2	96.6
Burundi	AFR	2020	strongly agree	82.46	13.41	49.62	96.37
Cameroon	AFR	2015.83	strongly agree	66	15.46	38.52	93.37
Cameroon	AFR	2016.33	strongly agree	67.7	16.95	34.43	94.85
Cameroon	AFR	2018.25	strongly agree	58.81	6.97	45.49	73.5
Cameroon	AFR	2018.33	strongly agree	57.96	1.59	54.79	61.02
Cameroon	AFR	2018.42	strongly agree	59.14	6.81	47.09	74.1
Cameroon	AFR	2018.5	strongly agree	56.5	8.15	42.46	72.76
Cameroon	AFR	2018.58	strongly agree	56.62	10.39	37.08	76.91
Cameroon	AFR	2018.67	strongly agree	54.41	11.41	34.91	78.06
Cameroon	AFR	2018.75	strongly agree	54.24	13.08	28.03	77.57
Cameroon	AFR	2018.83	strongly agree	55.85	13.14	30.37	79.12
Cameroon	AFR	2018.92	strongly agree	54.88	15.23	27.49	81.11
Cameroon	AFR	2019.25	strongly agree	57.96	19.34	24.78	91
Cameroon	AFR	2019.58	strongly agree	61.07	21.05	24.31	95.12
Cameroon	AFR	2019.75	strongly agree	62.51	21.35	20.91	94.3
Cameroon	AFR	2019.83	strongly agree	63.3	21.12	25.19	94.33
Cameroon	AFR	2019.92	strongly agree	64.53	21.07	26.55	94.71
Cameroon	AFR	2020	strongly agree	64.46	20.14	27.73	94.14
Chad	AFR	2015.83	strongly agree	60.52	15.22	34.64	89.26
Chad	AFR	2016.33	strongly agree	63.58	14.92	36.7	91.06
Chad	AFR	2018.25	strongly agree	72.65	12.04	48.19	91.47
Chad	AFR	2018.33	strongly agree	70.83	10.42	48.77	86.18
Chad	AFR	2018.42	strongly agree	70.38	9.52	50.4	87.5
Chad	AFR	2018.5	strongly agree	66.36	9.61	46.61	84.3
Chad	AFR	2018.58	strongly agree	65.28	8.16	47.86	79.24
Chad	AFR	2018.67	strongly agree	60.15	6.47	46.93	71.19
Chad	AFR	2018.75	strongly agree	57.45	1.86	53.78	60.9
Chad	AFR	2018.83	strongly agree	56.81	7.31	42.4	70.64
Chad	AFR	2018.92	strongly agree	54.96	9.66	35.21	71.32
Chad	AFR	2019.25	strongly agree	58.62	16.37	26.33	86.23
Chad	AFR	2019.58	strongly agree	66.64	16.89	32.67	93.59
Chad	AFR	2019.75	strongly agree	68.62	16.21	37.55	95.96
Chad	AFR	2019.83	strongly agree	69.09	16.54	37.44	95.62
Chad	AFR	2019.92	strongly agree	70.58	15.31	39.27	95.82
Chad	AFR	2020	strongly agree	69.34	15.53	38.76	96.28
Comoros	AFR	2015.83	strongly agree	83.03	11.41	59.68	98.25
Comoros	AFR	2016.33	strongly agree	82.54	11.74	57.95	97.84
Comoros	AFR	2018.25	strongly agree	80.78	10.04	60.17	96.26
Comoros	AFR	2018.33	strongly agree	79.6	9.41	58.82	94.14
Comoros	AFR	2018.42	strongly agree	80.8	7.9	65.13	93.61
Comoros	AFR	2018.5	strongly agree	79.69	6.69	67.32	92
Comoros	AFR	2018.58	strongly agree	80.44	5.61	68.91	90.9
Comoros	AFR	2018.67	strongly agree	78.81	4.6	70.16	86.73
Comoros	AFR	2018.75	strongly agree	78.96	1.35	76.17	81.39
Comoros	AFR	2018.83	strongly agree	78.7	4.81	69.24	87.46
Comoros	AFR	2018.92	strongly agree	78.09	4.98	68.01	87.01
Comoros	AFR	2019.25	strongly agree	75.19	11.55	52.23	93.46
Comoros	AFR	2019.58	strongly agree	74.69	16.99	36.54	95.23
Comoros	AFR	2019.75	strongly agree	76.14	17.91	35.18	95.58
Comoros	AFR	2019.83	strongly agree	76.21	17.81	38.76	95.81
Comoros	AFR	2019.92	strongly agree	77.25	17.8	39.12	96.07
Comoros	AFR	2020	strongly agree	76.92	17.74	38.24	95.77
Democratic Republic of the Congo	AFR	2015.83	strongly agree	66.37	1.57	63.48	69.38
Democratic Republic of the Congo	AFR	2016.33	strongly agree	64.42	14.17	38.63	87.77
Democratic Republic of the Congo	AFR	2018.25	strongly agree	65.49	16.07	36.86	93.32
Democratic Republic of the Congo	AFR	2018.33	strongly agree	63.7	16.02	36.15	92.41
Democratic Republic of the Congo	AFR	2018.42	strongly agree	65.25	15.66	36.48	91.17
Democratic Republic of the Congo	AFR	2018.5	strongly agree	63.2	16.92	29.03	90.32
Democratic Republic of the Congo	AFR	2018.58	strongly agree	64.65	16.26	31.57	92.82
Democratic Republic of the Congo	AFR	2018.67	strongly agree	64.51	16.05	29.81	89.24
Democratic Republic of the Congo	AFR	2018.75	strongly agree	65.73	16.27	32.37	92.2
Democratic Republic of the Congo	AFR	2018.83	strongly agree	67.99	17.35	32.77	93.54
Democratic Republic of the Congo	AFR	2018.92	strongly agree	69.56	16.64	37.47	92.86
Democratic Republic of the Congo	AFR	2019.25	strongly agree	77.2	15.34	41.53	95.16
Democratic Republic of the Congo	AFR	2019.58	strongly agree	80.76	13.04	54.7	98.28
Democratic Republic of the Congo	AFR	2019.75	strongly agree	80.61	13.04	52.38	97.33
Democratic Republic of the Congo	AFR	2019.83	strongly agree	79.72	13.04	52.09	97.42
Democratic Republic of the Congo	AFR	2019.92	strongly agree	79.8	12.64	53.31	98.21
Democratic Republic of the Congo	AFR	2020	strongly agree	78.31	13.2	51.97	97.12
Ethiopia	AFR	2015.83	strongly agree	78.45	1.27	76.02	80.84
Ethiopia	AFR	2016.33	strongly agree	72.97	10.71	52.82	89.77
Ethiopia	AFR	2018.25	strongly agree	84.4	6.4	72.05	94.72
Ethiopia	AFR	2018.33	strongly agree	84.62	5.22	74.13	93.53
Ethiopia	AFR	2018.42	strongly agree	86.34	3.46	79.83	92.46
Ethiopia	AFR	2018.5	strongly agree	85.94	1.11	83.74	88.05
Ethiopia	AFR	2018.58	strongly agree	86.25	3.98	78.82	92.81
Ethiopia	AFR	2018.67	strongly agree	84.99	4.88	74.69	92.49
Ethiopia	AFR	2018.75	strongly agree	83.61	7.3	69.94	96.17
Ethiopia	AFR	2018.83	strongly agree	83.69	7.1	70.62	95.93
Ethiopia	AFR	2018.92	strongly agree	81.81	9.54	63.74	96.32
Ethiopia	AFR	2019.25	strongly agree	76.99	12.71	53.16	96.82
Ethiopia	AFR	2019.58	strongly agree	75.43	12.55	47.75	94.89
Ethiopia	AFR	2019.75	strongly agree	76.23	11.32	52.67	92.98
Ethiopia	AFR	2019.83	strongly agree	76.7	10.15	57.77	93.86
Ethiopia	AFR	2019.92	strongly agree	77.63	10.83	55.82	93.15
Ethiopia	AFR	2020	strongly agree	77.19	10.38	56.9	92.86
Gabon	AFR	2015.83	strongly agree	52.11	18.36	18.9	83.53
Gabon	AFR	2016.33	strongly agree	53	14.1	26.1	78.98
Gabon	AFR	2018.25	strongly agree	40.86	11.24	19.33	61.67
Gabon	AFR	2018.33	strongly agree	38.89	9.59	20.76	56.2
Gabon	AFR	2018.42	strongly agree	40.75	8.37	25.4	56.26
Gabon	AFR	2018.5	strongly agree	40.15	6.75	28.77	54.89
Gabon	AFR	2018.58	strongly agree	41.92	1.65	39.02	45.35
Gabon	AFR	2018.67	strongly agree	42.28	6.22	29.97	53.65
Gabon	AFR	2018.75	strongly agree	43.99	7.23	30.37	58.02
Gabon	AFR	2018.83	strongly agree	47.85	8.98	28.65	64.33
Gabon	AFR	2018.92	strongly agree	49.76	11.52	28.01	71.3
Gabon	AFR	2019.25	strongly agree	53.43	17.36	19.95	82.15
Gabon	AFR	2019.58	strongly agree	52.38	18.46	20.2	87.6
Gabon	AFR	2019.75	strongly agree	52.58	17.34	24.11	87.18
Gabon	AFR	2019.83	strongly agree	52.13	17.17	22.81	86.02
Gabon	AFR	2019.92	strongly agree	53.17	16.53	24.64	83
Gabon	AFR	2020	strongly agree	51.4	16.19	22.21	81.27
Gambia	AFR	2015.83	strongly agree	75.39	16.17	44.29	96.79
Gambia	AFR	2016.33	strongly agree	72.96	17.46	39.47	97.21
Gambia	AFR	2018.25	strongly agree	83.74	5.8	73	94.8
Gambia	AFR	2018.33	strongly agree	82.91	5.11	73.8	92.85
Gambia	AFR	2018.42	strongly agree	83.5	4.15	75.71	91.29
Gambia	AFR	2018.5	strongly agree	82.26	1.33	79.6	84.7
Gambia	AFR	2018.58	strongly agree	80.81	4.68	71.59	88.73
Gambia	AFR	2018.67	strongly agree	77.77	6.04	65.07	89.07
Gambia	AFR	2018.75	strongly agree	75.99	7.88	59.9	89.01
Gambia	AFR	2018.83	strongly agree	75.05	8.89	58.33	90.67
Gambia	AFR	2018.92	strongly agree	72.91	10.67	53.85	91.83
Gambia	AFR	2019.25	strongly agree	70.78	14.33	44.87	94.56
Gambia	AFR	2019.58	strongly agree	75.42	13.13	48.8	92.85
Gambia	AFR	2019.75	strongly agree	78.01	12.69	53.72	95.53
Gambia	AFR	2019.83	strongly agree	78.97	11.79	55.17	94.79
Gambia	AFR	2019.92	strongly agree	80.92	10.48	60.06	96.07
Gambia	AFR	2020	strongly agree	80.49	11.44	58.86	96.49
Ghana	AFR	2015.83	strongly agree	74.04	1.34	71.28	76.5
Ghana	AFR	2016.33	strongly agree	75.29	9.66	52.99	89.93
Ghana	AFR	2018.25	strongly agree	72.08	13.2	47.31	93.82
Ghana	AFR	2018.33	strongly agree	71.33	12.4	46.75	90.05
Ghana	AFR	2018.42	strongly agree	74.02	11.26	52.42	91.6
Ghana	AFR	2018.5	strongly agree	73.59	9.33	53.74	89.34
Ghana	AFR	2018.58	strongly agree	75.37	8.4	60.52	90.17
Ghana	AFR	2018.67	strongly agree	75.05	7.34	61.4	87.8
Ghana	AFR	2018.75	strongly agree	75.92	5.82	65.29	86.99
Ghana	AFR	2018.83	strongly agree	77.63	5.23	66.99	87.27
Ghana	AFR	2018.92	strongly agree	77.36	1.53	74.43	80.38
Ghana	AFR	2019.25	strongly agree	71.62	10.29	53.01	89.17
Ghana	AFR	2019.58	strongly agree	70.41	14.61	46.44	95.29
Ghana	AFR	2019.75	strongly agree	73.21	15.26	44.13	96.26
Ghana	AFR	2019.83	strongly agree	74.93	15.07	44.55	96.94
Ghana	AFR	2019.92	strongly agree	76.96	15.34	44.75	97.22
Ghana	AFR	2020	strongly agree	77.02	16.19	43.99	97.33
Guinea	AFR	2015.83	strongly agree	48.53	21.98	13.94	91.66
Guinea	AFR	2016.33	strongly agree	50.89	22.94	12.68	84.95
Guinea	AFR	2018.25	strongly agree	62.31	15.27	31.3	87.42
Guinea	AFR	2018.33	strongly agree	62.47	13.32	34.43	84.27
Guinea	AFR	2018.42	strongly agree	65.42	10.3	45.26	83.23
Guinea	AFR	2018.5	strongly agree	64.61	8.33	48.28	79.18
Guinea	AFR	2018.58	strongly agree	65.45	6.13	54.72	78.16
Guinea	AFR	2018.67	strongly agree	64.7	1.74	61.48	68.18
Guinea	AFR	2018.75	strongly agree	65	6.09	53.48	76.49
Guinea	AFR	2018.83	strongly agree	65.64	7.32	51.4	79.98
Guinea	AFR	2018.92	strongly agree	65.33	7.93	49.89	80.18
Guinea	AFR	2019.25	strongly agree	61.8	15.01	35.37	90.76
Guinea	AFR	2019.58	strongly agree	56.3	19.28	28.18	94.64
Guinea	AFR	2019.75	strongly agree	54.86	19.36	26.45	94.02
Guinea	AFR	2019.83	strongly agree	53.47	19.68	24.47	92.75
Guinea	AFR	2019.92	strongly agree	53.77	19.65	24.27	90.82
Guinea	AFR	2020	strongly agree	52.41	20.16	20.88	90.84
Ivory Coast	AFR	2015.83	strongly agree	58.08	17.9	21.43	84.28
Ivory Coast	AFR	2016.33	strongly agree	60.28	17.44	29.81	95.13
Ivory Coast	AFR	2018.25	strongly agree	61.1	13.14	39.09	84.6
Ivory Coast	AFR	2018.33	strongly agree	60.52	12.3	37.66	81.5
Ivory Coast	AFR	2018.42	strongly agree	61.6	10.77	41.33	79.91
Ivory Coast	AFR	2018.5	strongly agree	59.3	11.06	42.3	79.94
Ivory Coast	AFR	2018.58	strongly agree	59.46	8.75	43.65	76.57
Ivory Coast	AFR	2018.67	strongly agree	56.9	6.96	44.03	70.27
Ivory Coast	AFR	2018.75	strongly agree	57.27	1.68	53.88	60.52
Ivory Coast	AFR	2018.83	strongly agree	59.39	6.65	45.7	71.81
Ivory Coast	AFR	2018.92	strongly agree	59.5	7.84	42.22	72.94
Ivory Coast	AFR	2019.25	strongly agree	63.21	13.49	39.04	86.73
Ivory Coast	AFR	2019.58	strongly agree	63.25	15.11	34.13	93.33
Ivory Coast	AFR	2019.75	strongly agree	62.62	15.9	33.96	95.28
Ivory Coast	AFR	2019.83	strongly agree	61.5	16.49	33.82	94.9
Ivory Coast	AFR	2019.92	strongly agree	61.43	17.5	30.88	95.74
Ivory Coast	AFR	2020	strongly agree	60.4	18.24	31.51	96.67
Kenya	AFR	2015.83	strongly agree	64.21	18.93	29.48	93.17
Kenya	AFR	2016.33	strongly agree	62.73	20.92	20.85	91.07
Kenya	AFR	2018.25	strongly agree	74.75	6.71	61.19	86.9
Kenya	AFR	2018.33	strongly agree	74.12	5.46	63.49	83.64
Kenya	AFR	2018.42	strongly agree	75.96	1.34	73.32	78.34
Kenya	AFR	2018.5	strongly agree	73.62	6.18	61.55	83.29
Kenya	AFR	2018.58	strongly agree	73.63	7.81	58.14	87.03
Kenya	AFR	2018.67	strongly agree	71.6	10	51.69	87.94
Kenya	AFR	2018.75	strongly agree	70.71	11.12	48.77	88.72
Kenya	AFR	2018.83	strongly agree	70.5	14.08	40.71	89.69
Kenya	AFR	2018.92	strongly agree	69.68	14.91	36.79	90.78
Kenya	AFR	2019.25	strongly agree	67.1	18.04	29.07	93.51
Kenya	AFR	2019.58	strongly agree	67.42	17.54	28.13	94.92
Kenya	AFR	2019.75	strongly agree	68.12	17.15	32.09	92.37
Kenya	AFR	2019.83	strongly agree	68.39	16.51	33.2	91.86
Kenya	AFR	2019.92	strongly agree	69.94	14.74	40.47	92.04
Kenya	AFR	2020	strongly agree	69.94	14.13	42.35	90.85
Liberia	AFR	2015.83	strongly agree	86.12	9.88	67.08	97.74
Liberia	AFR	2016.33	strongly agree	85.27	9.6	65.87	98.17
Liberia	AFR	2018.25	strongly agree	85.92	4.3	77.35	93.58
Liberia	AFR	2018.33	strongly agree	85.53	3.91	78.01	92.47
Liberia	AFR	2018.42	strongly agree	86.93	1.09	84.93	89.1
Liberia	AFR	2018.5	strongly agree	85.4	3.3	79.16	91.23
Liberia	AFR	2018.58	strongly agree	85.09	4.96	74.39	93.42
Liberia	AFR	2018.67	strongly agree	83.52	5.57	72.24	92.42
Liberia	AFR	2018.75	strongly agree	82.55	6.93	68.86	93.86
Liberia	AFR	2018.83	strongly agree	82.64	7.51	68.62	94.07
Liberia	AFR	2018.92	strongly agree	81.4	9.27	61.78	95.23
Liberia	AFR	2019.25	strongly agree	80.51	12.86	49.81	96.85
Liberia	AFR	2019.58	strongly agree	82.26	11.52	55.92	96.69
Liberia	AFR	2019.75	strongly agree	83.2	10.56	62.2	96.99
Liberia	AFR	2019.83	strongly agree	82.93	10.84	63.1	97.86
Liberia	AFR	2019.92	strongly agree	83.36	10.89	61.93	97.85
Liberia	AFR	2020	strongly agree	82.7	12.19	59.06	97.93
Madagascar	AFR	2015.83	strongly agree	77.27	14.54	47.26	96.39
Madagascar	AFR	2016.33	strongly agree	75.69	10.5	54.85	92.46
Madagascar	AFR	2018.25	strongly agree	72.64	6.26	60.98	84.59
Madagascar	AFR	2018.33	strongly agree	71.24	5.73	58.72	80.83
Madagascar	AFR	2018.42	strongly agree	73.41	1.56	70.56	76.52
Madagascar	AFR	2018.5	strongly agree	72.28	5.45	61.41	82
Madagascar	AFR	2018.58	strongly agree	73.61	6.07	62.08	84.75
Madagascar	AFR	2018.67	strongly agree	73.23	7.36	57.65	84.81
Madagascar	AFR	2018.75	strongly agree	74.47	8.85	56.41	88.69
Madagascar	AFR	2018.83	strongly agree	75.94	9.96	58.34	92.8
Madagascar	AFR	2018.92	strongly agree	76.53	11.37	54.57	93.54
Madagascar	AFR	2019.25	strongly agree	77.71	14.03	50.88	96.98
Madagascar	AFR	2019.58	strongly agree	80.1	10.05	61.35	96.43
Madagascar	AFR	2019.75	strongly agree	80.78	8.2	66.11	95.04
Madagascar	AFR	2019.83	strongly agree	80.45	8.61	65.23	95.84
Madagascar	AFR	2019.92	strongly agree	81.45	8.08	66.28	94.73
Madagascar	AFR	2020	strongly agree	80.19	9	61.92	94.45
Malawi	AFR	2015.83	strongly agree	71.12	16.95	41.18	96.08
Malawi	AFR	2016.33	strongly agree	69.26	16.31	38.92	95.48
Malawi	AFR	2018.25	strongly agree	86.27	5.37	75.6	94.96
Malawi	AFR	2018.33	strongly agree	86.26	5.3	76.47	94.67
Malawi	AFR	2018.42	strongly agree	88.29	3.35	81.78	94.65
Malawi	AFR	2018.5	strongly agree	87.96	3.1	82.04	93.43
Malawi	AFR	2018.58	strongly agree	88.74	1.06	86.84	90.92
Malawi	AFR	2018.67	strongly agree	86.93	3.32	80.24	92.69
Malawi	AFR	2018.75	strongly agree	86.26	4.31	78.34	94.22
Malawi	AFR	2018.83	strongly agree	85.68	5.6	73.89	94.68
Malawi	AFR	2018.92	strongly agree	83.91	6.71	71.54	95.99
Malawi	AFR	2019.25	strongly agree	77.61	11.59	54.73	96.42
Malawi	AFR	2019.58	strongly agree	73.35	13.75	45.6	95.07
Malawi	AFR	2019.75	strongly agree	72.32	13.8	45.92	94.95
Malawi	AFR	2019.83	strongly agree	71.86	14.5	42.45	95.02
Malawi	AFR	2019.92	strongly agree	73.09	14.45	45.22	96.21
Malawi	AFR	2020	strongly agree	72.91	13.78	46.61	96.31
Mali	AFR	2015.83	strongly agree	72.29	12.22	45.71	90.47
Mali	AFR	2016.33	strongly agree	76.33	0.96	74.52	78.22
Mali	AFR	2018.25	strongly agree	60.57	7.89	45.53	75.36
Mali	AFR	2018.33	strongly agree	58.9	1.73	55.61	62.09
Mali	AFR	2018.42	strongly agree	60.6	6.84	46.98	72.84
Mali	AFR	2018.5	strongly agree	59.25	8.1	43.74	74.24
Mali	AFR	2018.58	strongly agree	59.62	9.9	42.9	79.45
Mali	AFR	2018.67	strongly agree	57.18	13.74	33.58	79.9
Mali	AFR	2018.75	strongly agree	56.93	16.02	26.97	82.36
Mali	AFR	2018.83	strongly agree	56.44	17.76	25.26	85.4
Mali	AFR	2018.92	strongly agree	55.51	19.91	19.1	84.11
Mali	AFR	2019.25	strongly agree	54.53	23.33	12.38	86.93
Mali	AFR	2019.58	strongly agree	59.87	24.08	13.05	90.24
Mali	AFR	2019.75	strongly agree	63.65	22.42	17.7	91.68
Mali	AFR	2019.83	strongly agree	65.1	21.72	17.68	91.42
Mali	AFR	2019.92	strongly agree	67.37	20.43	22.3	92.38
Mali	AFR	2020	strongly agree	67.36	20.14	23.83	94.32
Mauritania	AFR	2015.83	strongly agree	81.21	8.78	63.85	95.27
Mauritania	AFR	2016.33	strongly agree	83.6	1.23	81.26	86.09
Mauritania	AFR	2018.25	strongly agree	66.74	14.03	40.73	90.11
Mauritania	AFR	2018.33	strongly agree	65.12	14.67	36.14	88.68
Mauritania	AFR	2018.42	strongly agree	66.69	11.95	44.41	87.41
Mauritania	AFR	2018.5	strongly agree	64.95	9.6	48.44	84.15
Mauritania	AFR	2018.58	strongly agree	65.06	8.52	50.67	81.15
Mauritania	AFR	2018.67	strongly agree	63.04	6.85	49.52	75.58
Mauritania	AFR	2018.75	strongly agree	63.4	1.66	60.32	66.43
Mauritania	AFR	2018.83	strongly agree	64.01	6.81	51.87	77.64
Mauritania	AFR	2018.92	strongly agree	64.04	7.54	48.3	78.74
Mauritania	AFR	2019.25	strongly agree	67.84	11.46	47.33	88
Mauritania	AFR	2019.58	strongly agree	70.28	13.15	44.92	92.71
Mauritania	AFR	2019.75	strongly agree	70.5	13.17	44.41	92.13
Mauritania	AFR	2019.83	strongly agree	70.31	13.96	43.35	93.03
Mauritania	AFR	2019.92	strongly agree	71.23	13.24	47.05	92.57
Mauritania	AFR	2020	strongly agree	70.58	13.43	44.74	92.77
Mauritius	AFR	2015.83	strongly agree	43.42	19.77	7.62	78.86
Mauritius	AFR	2016.33	strongly agree	45.35	22.85	10.33	83.59
Mauritius	AFR	2018.25	strongly agree	43.51	8.06	29.28	59.6
Mauritius	AFR	2018.33	strongly agree	45.09	1.56	41.82	47.97
Mauritius	AFR	2018.42	strongly agree	50.72	8.08	35.43	65.57
Mauritius	AFR	2018.5	strongly agree	52.3	10.07	33.98	70.63
Mauritius	AFR	2018.58	strongly agree	55.14	12.18	31.17	76.91
Mauritius	AFR	2018.67	strongly agree	54.99	13.55	28.91	79.28
Mauritius	AFR	2018.75	strongly agree	55.67	15.11	28.46	84.66
Mauritius	AFR	2018.83	strongly agree	55.71	15.67	25.97	84.03
Mauritius	AFR	2018.92	strongly agree	53.85	16.06	26.33	83.98
Mauritius	AFR	2019.25	strongly agree	43.72	17.85	15.31	78.26
Mauritius	AFR	2019.58	strongly agree	40.23	18.93	12.64	82.08
Mauritius	AFR	2019.75	strongly agree	42.94	18.35	11.48	79.05
Mauritius	AFR	2019.83	strongly agree	43.62	18.25	16.27	84.87
Mauritius	AFR	2019.92	strongly agree	46.41	18.66	14.71	86.15
Mauritius	AFR	2020	strongly agree	46.89	18.8	14.79	87.04
Mozambique	AFR	2015.83	strongly agree	71.82	17.47	34.27	95.58
Mozambique	AFR	2016.33	strongly agree	67.93	18.86	29.8	94.73
Mozambique	AFR	2018.25	strongly agree	72.57	12.04	50.54	94.1
Mozambique	AFR	2018.33	strongly agree	73.38	11.17	51.85	91.96
Mozambique	AFR	2018.42	strongly agree	76.69	7.8	60.97	89.65
Mozambique	AFR	2018.5	strongly agree	76.8	6.68	63.29	88.37
Mozambique	AFR	2018.58	strongly agree	78.12	4.66	69.35	86.51
Mozambique	AFR	2018.67	strongly agree	76.4	1.4	73.85	79.21
Mozambique	AFR	2018.75	strongly agree	75.25	5.42	64.29	85.4
Mozambique	AFR	2018.83	strongly agree	74.92	6.85	60.37	85.91
Mozambique	AFR	2018.92	strongly agree	71.19	8.6	55.15	86.24
Mozambique	AFR	2019.25	strongly agree	58.21	15.5	29.9	86.69
Mozambique	AFR	2019.58	strongly agree	51.12	16.92	18.15	81.38
Mozambique	AFR	2019.75	strongly agree	51.55	17.46	20.12	82.26
Mozambique	AFR	2019.83	strongly agree	51.64	18.62	19.96	86.67
Mozambique	AFR	2019.92	strongly agree	53.59	19.26	19.66	88.24
Mozambique	AFR	2020	strongly agree	53.76	19.66	19.24	89.98
Namibia	AFR	2015.83	strongly agree	73.81	14.6	43.28	94.36
Namibia	AFR	2016.33	strongly agree	74.41	14.56	46.64	97.66
Namibia	AFR	2018.25	strongly agree	65.71	11.36	40.76	83.94
Namibia	AFR	2018.33	strongly agree	64.79	11.32	43.12	85.45
Namibia	AFR	2018.42	strongly agree	67.84	8.59	50.74	82.36
Namibia	AFR	2018.5	strongly agree	67.67	6.87	54.54	80.68
Namibia	AFR	2018.58	strongly agree	70.22	5.59	58.34	80.2
Namibia	AFR	2018.67	strongly agree	71.24	1.78	67.98	74.62
Namibia	AFR	2018.75	strongly agree	72.76	5.52	62.18	82.89
Namibia	AFR	2018.83	strongly agree	75.79	6.68	63.45	87.99
Namibia	AFR	2018.92	strongly agree	77.17	7.28	63.77	90.57
Namibia	AFR	2019.25	strongly agree	80.64	12.24	56.53	96.98
Namibia	AFR	2019.58	strongly agree	81.54	13.28	54.64	97.57
Namibia	AFR	2019.75	strongly agree	81.81	12.49	55.49	97.48
Namibia	AFR	2019.83	strongly agree	82.03	11.9	56.91	96.95
Namibia	AFR	2019.92	strongly agree	82.46	11.67	57.45	97.01
Namibia	AFR	2020	strongly agree	81.16	11.93	55.86	97.72
Niger	AFR	2015.83	strongly agree	74.95	12.1	51.95	93.86
Niger	AFR	2016.33	strongly agree	85.39	0.8	83.89	87
Niger	AFR	2018.25	strongly agree	69.82	9.26	53.45	86.15
Niger	AFR	2018.33	strongly agree	70.88	7.52	57.16	84.26
Niger	AFR	2018.42	strongly agree	73.75	5.82	62.65	84.75
Niger	AFR	2018.5	strongly agree	74.17	1.57	71.2	77.15
Niger	AFR	2018.58	strongly agree	75.42	5.69	65.25	86.2
Niger	AFR	2018.67	strongly agree	75.39	7.45	61.24	88.6
Niger	AFR	2018.75	strongly agree	76.35	8.22	60.67	90.29
Niger	AFR	2018.83	strongly agree	77.71	8.9	61.36	93.51
Niger	AFR	2018.92	strongly agree	77.33	9.76	59.93	93.6
Niger	AFR	2019.25	strongly agree	77.18	9.86	56.85	91.88
Niger	AFR	2019.58	strongly agree	75.91	10.62	56.9	93.81
Niger	AFR	2019.75	strongly agree	75.93	10.94	56.3	93.91
Niger	AFR	2019.83	strongly agree	75.75	11.65	52.69	92.87
Niger	AFR	2019.92	strongly agree	75.95	12.43	52.38	94.66
Niger	AFR	2020	strongly agree	74.01	14.15	46.91	93.5
Nigeria	AFR	2015.83	strongly agree	79.29	1.49	76.48	82.1
Nigeria	AFR	2016.33	strongly agree	74.44	0.71	73.01	75.72
Nigeria	AFR	2018.25	strongly agree	82.54	5.43	71.68	91.31
Nigeria	AFR	2018.33	strongly agree	81.56	4.91	72.12	90.18
Nigeria	AFR	2018.42	strongly agree	83.2	1.3	80.38	85.46
Nigeria	AFR	2018.5	strongly agree	81.54	4.59	72.64	89.86
Nigeria	AFR	2018.58	strongly agree	81.74	4.98	72.44	90.24
Nigeria	AFR	2018.67	strongly agree	80.52	5.07	71.74	90.56
Nigeria	AFR	2018.75	strongly agree	79.92	6.07	69.07	92.21
Nigeria	AFR	2018.83	strongly agree	79.93	6.85	66.71	91.33
Nigeria	AFR	2018.92	strongly agree	79.62	7.05	65.79	92.44
Nigeria	AFR	2019.25	strongly agree	77.05	9.44	57.15	90.86
Nigeria	AFR	2019.58	strongly agree	74.94	8.31	58.81	88.86
Nigeria	AFR	2019.75	strongly agree	74.89	5.07	64.51	84.73
Nigeria	AFR	2019.83	strongly agree	75.98	1.37	73.41	78.67
Nigeria	AFR	2019.92	strongly agree	76.82	5.48	66.06	85.53
Nigeria	AFR	2020	strongly agree	75.54	7.53	61.81	88.05
Republic of Congo	AFR	2015.83	strongly agree	66.8	20.24	21.51	95.19
Republic of Congo	AFR	2016.33	strongly agree	67.56	18.6	29.91	95.41
Republic of Congo	AFR	2018.25	strongly agree	60.98	8.95	42.78	77.08
Republic of Congo	AFR	2018.33	strongly agree	60.39	7.41	45.98	73.79
Republic of Congo	AFR	2018.42	strongly agree	62.75	1.8	59.43	66.61
Republic of Congo	AFR	2018.5	strongly agree	61.69	7.28	46.6	75.46
Republic of Congo	AFR	2018.58	strongly agree	62.43	8.86	43.82	78.32
Republic of Congo	AFR	2018.67	strongly agree	61.77	10.2	43.74	84.28
Republic of Congo	AFR	2018.75	strongly agree	62.12	11.55	38.58	86.18
Republic of Congo	AFR	2018.83	strongly agree	63.41	12.9	39.89	90.73
Republic of Congo	AFR	2018.92	strongly agree	63.71	14.25	33.42	88.18
Republic of Congo	AFR	2019.25	strongly agree	64.52	16.38	36.38	95.74
Republic of Congo	AFR	2019.58	strongly agree	66.82	15.53	42.03	95.42
Republic of Congo	AFR	2019.75	strongly agree	67.81	17.16	36.67	95.11
Republic of Congo	AFR	2019.83	strongly agree	67.59	17.42	37.62	96.48
Republic of Congo	AFR	2019.92	strongly agree	69.38	17.26	38.08	94.85
Republic of Congo	AFR	2020	strongly agree	68.61	18.1	36.02	96.07
Rwanda	AFR	2015.83	strongly agree	71.05	16.85	39.72	96.31
Rwanda	AFR	2016.33	strongly agree	68.72	18.56	36.41	96.81
Rwanda	AFR	2018.25	strongly agree	78.75	6.87	64.81	90.74
Rwanda	AFR	2018.33	strongly agree	79.1	6.62	66.61	90.47
Rwanda	AFR	2018.42	strongly agree	81.83	4.65	72.72	90.56
Rwanda	AFR	2018.5	strongly agree	81.77	1.33	79.35	84.49
Rwanda	AFR	2018.58	strongly agree	81.84	4.26	73.3	89.66
Rwanda	AFR	2018.67	strongly agree	80.75	5.3	70.68	90.08
Rwanda	AFR	2018.75	strongly agree	80.1	6.6	66.92	91.23
Rwanda	AFR	2018.83	strongly agree	80.41	7.92	64.27	92.93
Rwanda	AFR	2018.92	strongly agree	79.07	9.34	60.52	93.54
Rwanda	AFR	2019.25	strongly agree	75.61	15.16	42.92	96.45
Rwanda	AFR	2019.58	strongly agree	75.72	16.97	41.45	97.12
Rwanda	AFR	2019.75	strongly agree	77.11	16.08	44.26	96.65
Rwanda	AFR	2019.83	strongly agree	77.33	15.99	42.79	96.86
Rwanda	AFR	2019.92	strongly agree	78.58	14.86	46.47	97.21
Rwanda	AFR	2020	strongly agree	77.84	14.59	48.4	98.2
Senegal	AFR	2015.83	strongly agree	70.21	13.15	46.72	91.12
Senegal	AFR	2016.33	strongly agree	67.41	0.96	65.72	69.38
Senegal	AFR	2018.25	strongly agree	65.29	8.48	49.18	81.63
Senegal	AFR	2018.33	strongly agree	63.11	7.22	49.97	78.19
Senegal	AFR	2018.42	strongly agree	64.12	5.86	53.06	75.64
Senegal	AFR	2018.5	strongly agree	61.04	1.66	57.88	64.35
Senegal	AFR	2018.58	strongly agree	61.39	7.15	47.93	74.13
Senegal	AFR	2018.67	strongly agree	59.5	7.86	41.72	72.3
Senegal	AFR	2018.75	strongly agree	59.78	9.78	41.4	75.65
Senegal	AFR	2018.83	strongly agree	61.68	10.04	43.43	79
Senegal	AFR	2018.92	strongly agree	61.83	11.48	39.83	80.08
Senegal	AFR	2019.25	strongly agree	67.62	11.4	46.5	86.1
Senegal	AFR	2019.58	strongly agree	70.95	9.07	52.49	86.06
Senegal	AFR	2019.75	strongly agree	71.09	8.43	52.54	83.98
Senegal	AFR	2019.83	strongly agree	70.78	9.54	51.81	85.97
Senegal	AFR	2019.92	strongly agree	71.47	10.03	53.37	87.09
Senegal	AFR	2020	strongly agree	71.23	9.65	53.14	89.03
Sierra Leone	AFR	2015.83	strongly agree	79.86	12.83	55	98.09
Sierra Leone	AFR	2016.33	strongly agree	77.7	15.41	46.72	98.61
Sierra Leone	AFR	2018.25	strongly agree	78.78	8.45	61.58	94.25
Sierra Leone	AFR	2018.33	strongly agree	78.67	7.98	62.89	93.3
Sierra Leone	AFR	2018.42	strongly agree	81.43	5.91	68.81	91.29
Sierra Leone	AFR	2018.5	strongly agree	81.53	4.75	72.11	89.91
Sierra Leone	AFR	2018.58	strongly agree	83.6	1.23	81.24	86
Sierra Leone	AFR	2018.67	strongly agree	83.32	3.43	76.94	90.02
Sierra Leone	AFR	2018.75	strongly agree	83.75	4.13	75.73	91.69
Sierra Leone	AFR	2018.83	strongly agree	84.81	4.71	75.06	92.5
Sierra Leone	AFR	2018.92	strongly agree	84.88	5.56	73.97	93.91
Sierra Leone	AFR	2019.25	strongly agree	83.97	7.92	66.54	96.4
Sierra Leone	AFR	2019.58	strongly agree	82	9.13	66.36	97.76
Sierra Leone	AFR	2019.75	strongly agree	81.01	9.87	63.24	97.71
Sierra Leone	AFR	2019.83	strongly agree	80.48	10.45	59.8	97.75
Sierra Leone	AFR	2019.92	strongly agree	80.65	10.71	59.52	98.05
Sierra Leone	AFR	2020	strongly agree	79.68	10.98	57.55	96.91
South Africa	AFR	2015.83	strongly agree	48.67	1.46	45.91	51.43
South Africa	AFR	2016.33	strongly agree	52.27	13.69	29.52	79.72
South Africa	AFR	2018.25	strongly agree	66.94	9.09	48.86	84.26
South Africa	AFR	2018.33	strongly agree	67	8.62	50.3	82.57
South Africa	AFR	2018.42	strongly agree	68.99	6.33	56.33	81.19
South Africa	AFR	2018.5	strongly agree	68.14	2.4	63.86	73.09
South Africa	AFR	2018.58	strongly agree	68.04	6.38	55.6	80.24
South Africa	AFR	2018.67	strongly agree	65.46	7.5	51.45	82.51
South Africa	AFR	2018.75	strongly agree	64.67	8.45	48.3	83.42
South Africa	AFR	2018.83	strongly agree	64.93	10	46.53	84.83
South Africa	AFR	2018.92	strongly agree	63.45	11.42	40.89	85.48
South Africa	AFR	2019.25	strongly agree	62.58	12.74	34.24	87.55
South Africa	AFR	2019.58	strongly agree	63.86	12.45	41.4	85.57
South Africa	AFR	2019.75	strongly agree	63.94	12.49	41.22	85.7
South Africa	AFR	2019.83	strongly agree	63.13	11.92	40.79	83.95
South Africa	AFR	2019.92	strongly agree	63.43	12.67	41.35	85.52
South Africa	AFR	2020	strongly agree	61.6	13.47	34.74	84.48
Swaziland	AFR	2015.83	strongly agree	59.36	17.61	23.91	85.96
Swaziland	AFR	2016.33	strongly agree	58.92	19.14	19.46	90.27
Swaziland	AFR	2018.25	strongly agree	57.56	11.21	38.01	79.79
Swaziland	AFR	2018.33	strongly agree	56.78	10.25	38.01	75.44
Swaziland	AFR	2018.42	strongly agree	59.5	8.77	43.41	77.16
Swaziland	AFR	2018.5	strongly agree	58.65	7.38	44.35	71.97
Swaziland	AFR	2018.58	strongly agree	59.91	5.63	47.41	69.23
Swaziland	AFR	2018.67	strongly agree	57.88	1.63	54.7	60.99
Swaziland	AFR	2018.75	strongly agree	58.39	6.19	46.85	70.27
Swaziland	AFR	2018.83	strongly agree	58.85	7.89	43.84	74.46
Swaziland	AFR	2018.92	strongly agree	57.27	8.9	39.58	73.68
Swaziland	AFR	2019.25	strongly agree	49.94	15.76	24.49	80.6
Swaziland	AFR	2019.58	strongly agree	45.49	16	13.92	74.61
Swaziland	AFR	2019.75	strongly agree	44.56	14.81	13.77	70.5
Swaziland	AFR	2019.83	strongly agree	45.03	15.86	14.94	75.57
Swaziland	AFR	2019.92	strongly agree	46.48	15.96	17.35	76.73
Swaziland	AFR	2020	strongly agree	45.69	16.52	18.35	76.81
Tanzania	AFR	2015.83	strongly agree	80.73	14.45	52.6	99.26
Tanzania	AFR	2016.33	strongly agree	81.28	11.15	62.36	98.57
Tanzania	AFR	2018.25	strongly agree	81.16	6.37	66.59	91.53
Tanzania	AFR	2018.33	strongly agree	81.9	5.81	69.86	91.77
Tanzania	AFR	2018.42	strongly agree	84.14	4.04	75.56	90.7
Tanzania	AFR	2018.5	strongly agree	84.87	1.16	82.54	87.03
Tanzania	AFR	2018.58	strongly agree	85.29	3.56	78.43	91.98
Tanzania	AFR	2018.67	strongly agree	84.71	4.16	76.79	92.56
Tanzania	AFR	2018.75	strongly agree	84.78	5.03	75.19	94.08
Tanzania	AFR	2018.83	strongly agree	84.96	6.23	72.28	94.93
Tanzania	AFR	2018.92	strongly agree	84.36	6.82	70.92	96.11
Tanzania	AFR	2019.25	strongly agree	80.02	12.73	53.86	97.57
Tanzania	AFR	2019.58	strongly agree	78.59	14.88	48.58	99.16
Tanzania	AFR	2019.75	strongly agree	78.69	15.05	50.77	99.24
Tanzania	AFR	2019.83	strongly agree	79.27	14.99	52.11	98.96
Tanzania	AFR	2019.92	strongly agree	79.98	14.64	52.65	98.73
Tanzania	AFR	2020	strongly agree	79.17	15.26	51.42	98.69
Togo	AFR	2015.83	strongly agree	48.15	26.53	11.13	89.83
Togo	AFR	2016.33	strongly agree	49.01	25.5	12.92	92.63
Togo	AFR	2018.25	strongly agree	37.54	11.2	16.13	57.76
Togo	AFR	2018.33	strongly agree	34.86	8.89	19.03	52.14
Togo	AFR	2018.42	strongly agree	35.45	7.54	22.04	50.01
Togo	AFR	2018.5	strongly agree	33.43	5.95	22.81	45.05
Togo	AFR	2018.58	strongly agree	33.61	1.67	30.35	36.85
Togo	AFR	2018.67	strongly agree	33.7	6.43	22.4	46.74
Togo	AFR	2018.75	strongly agree	34.88	7.1	21.19	49.3
Togo	AFR	2018.83	strongly agree	38.33	9.32	20.7	57.67
Togo	AFR	2018.92	strongly agree	39.32	9.58	21.66	57.41
Togo	AFR	2019.25	strongly agree	44.36	14.56	15.39	70.68
Togo	AFR	2019.58	strongly agree	39.48	14.3	14.5	66.47
Togo	AFR	2019.75	strongly agree	36.66	12.97	16.47	63.24
Togo	AFR	2019.83	strongly agree	36	11.55	13.16	57.35
Togo	AFR	2019.92	strongly agree	36.57	12.61	14.86	59.96
Togo	AFR	2020	strongly agree	35.62	12.33	15.23	60.08
Uganda	AFR	2015.83	strongly agree	76.09	16.86	38.21	97.25
Uganda	AFR	2016.33	strongly agree	74.12	15.87	41.22	96.55
Uganda	AFR	2018.25	strongly agree	71.67	12.77	44.39	92.61
Uganda	AFR	2018.33	strongly agree	71.71	11.8	48.38	92.18
Uganda	AFR	2018.42	strongly agree	74.2	10.28	53.4	89.71
Uganda	AFR	2018.5	strongly agree	73.59	8.62	56.79	89.37
Uganda	AFR	2018.58	strongly agree	74.64	6.48	61.82	86.28
Uganda	AFR	2018.67	strongly agree	74.05	5.63	63.88	84.42
Uganda	AFR	2018.75	strongly agree	74.74	1.48	71.81	77.39
Uganda	AFR	2018.83	strongly agree	75.34	6.23	62.28	86.67
Uganda	AFR	2018.92	strongly agree	74.84	7.33	60.64	89.41
Uganda	AFR	2019.25	strongly agree	76.56	13.56	51.14	97.57
Uganda	AFR	2019.58	strongly agree	83.13	10.26	61.35	97.85
Uganda	AFR	2019.75	strongly agree	85.62	8.41	68.76	98
Uganda	AFR	2019.83	strongly agree	86.22	7.92	72.12	98.21
Uganda	AFR	2019.92	strongly agree	87.24	7.88	70.95	97.95
Uganda	AFR	2020	strongly agree	86.71	7.92	72.68	98.1
Zambia	AFR	2015.83	strongly agree	63.78	16.78	31.91	92.55
Zambia	AFR	2016.33	strongly agree	64.18	15.56	34.24	88.72
Zambia	AFR	2018.25	strongly agree	73.62	9.56	53.46	88.47
Zambia	AFR	2018.33	strongly agree	72.4	8.08	54.55	85.93
Zambia	AFR	2018.42	strongly agree	73.75	7.54	60.26	88.3
Zambia	AFR	2018.5	strongly agree	71.77	7.31	55.47	83.69
Zambia	AFR	2018.58	strongly agree	71.25	5.2	61.39	80.65
Zambia	AFR	2018.67	strongly agree	69.47	1.64	66.15	72.52
Zambia	AFR	2018.75	strongly agree	68.09	6.07	57.36	80.49
Zambia	AFR	2018.83	strongly agree	68.61	7.33	53.71	81.88
Zambia	AFR	2018.92	strongly agree	67.07	8.65	50.78	84.75
Zambia	AFR	2019.25	strongly agree	66.19	12.74	43.37	91.56
Zambia	AFR	2019.58	strongly agree	66.05	12.79	41.89	91.25
Zambia	AFR	2019.75	strongly agree	64.72	14.2	35.59	88.46
Zambia	AFR	2019.83	strongly agree	63.99	14.34	33.78	86.9
Zambia	AFR	2019.92	strongly agree	63.84	15.85	32.89	88.78
Zambia	AFR	2020	strongly agree	61.94	15.6	30.66	88.73
Zimbabwe	AFR	2015.83	strongly agree	68.09	13.69	41.67	92.14
Zimbabwe	AFR	2016.33	strongly agree	66.21	14.94	36.59	89.73
Zimbabwe	AFR	2018.25	strongly agree	71.78	10.15	50.08	88.08
Zimbabwe	AFR	2018.33	strongly agree	71.6	8.04	54.9	85.68
Zimbabwe	AFR	2018.42	strongly agree	73.74	6.83	59.69	86.01
Zimbabwe	AFR	2018.5	strongly agree	72.86	5.75	60.31	83.02
Zimbabwe	AFR	2018.58	strongly agree	73.94	1.49	70.9	76.6
Zimbabwe	AFR	2018.67	strongly agree	72.99	5.76	62.23	83.75
Zimbabwe	AFR	2018.75	strongly agree	73.2	6.59	59.94	84.47
Zimbabwe	AFR	2018.83	strongly agree	73.8	8.49	56.74	89.31
Zimbabwe	AFR	2018.92	strongly agree	73.66	9.63	54.76	88.54
Zimbabwe	AFR	2019.25	strongly agree	70.85	16.82	37.14	93.29
Zimbabwe	AFR	2019.58	strongly agree	69.57	18.11	35.85	94.23
Zimbabwe	AFR	2019.75	strongly agree	69.95	16.47	41.8	94.54
Zimbabwe	AFR	2019.83	strongly agree	70.02	15.95	41.29	93.37
Zimbabwe	AFR	2019.92	strongly agree	72.18	14.29	42.72	92.54
Zimbabwe	AFR	2020	strongly agree	71.37	15.06	43.22	94.37
Argentina	AMR	2015.83	strongly agree	89.43	0.96	87.67	91.32
Argentina	AMR	2016.33	strongly agree	85.56	6.67	72.21	95.37
Argentina	AMR	2018.25	strongly agree	76.29	8.47	60.79	90.84
Argentina	AMR	2018.33	strongly agree	76.68	6.31	63.66	88.11
Argentina	AMR	2018.42	strongly agree	76.77	5.82	65.78	87.19
Argentina	AMR	2018.5	strongly agree	76.65	1.28	74.01	78.99
Argentina	AMR	2018.58	strongly agree	76.27	4.64	66.92	84.25
Argentina	AMR	2018.67	strongly agree	77.61	5.64	66.8	88.89
Argentina	AMR	2018.75	strongly agree	76.4	6.65	63.47	90.14
Argentina	AMR	2018.83	strongly agree	75.12	8.85	59.37	92.69
Argentina	AMR	2018.92	strongly agree	75.81	9.41	56.59	93.84
Argentina	AMR	2019.25	strongly agree	72.92	11.19	51.14	93.17
Argentina	AMR	2019.58	strongly agree	74.32	7.3	60.48	88.58
Argentina	AMR	2019.75	strongly agree	74.73	5.61	64.46	85.62
Argentina	AMR	2019.83	strongly agree	74.96	1.8	71.64	78.57
Argentina	AMR	2019.92	strongly agree	75.3	5.56	63.87	86.11
Argentina	AMR	2020	strongly agree	75.57	6.48	62.69	87.59
Bolivia	AMR	2015.83	strongly agree	45.74	18.44	14.07	81.59
Bolivia	AMR	2016.33	strongly agree	50.11	20.95	17.24	89.02
Bolivia	AMR	2018.25	strongly agree	44.41	14.72	17.49	73.36
Bolivia	AMR	2018.33	strongly agree	46.05	13.04	22.64	72.72
Bolivia	AMR	2018.42	strongly agree	46.86	10.69	26.91	67.13
Bolivia	AMR	2018.5	strongly agree	46.8	8.18	31.17	61.72
Bolivia	AMR	2018.58	strongly agree	47.84	6.47	35.34	61.14
Bolivia	AMR	2018.67	strongly agree	49.77	1.68	46.58	53.13
Bolivia	AMR	2018.75	strongly agree	50.32	7.59	36.9	65.89
Bolivia	AMR	2018.83	strongly agree	49.54	9.53	31.45	67.88
Bolivia	AMR	2018.92	strongly agree	51.17	11.09	30.61	72.96
Bolivia	AMR	2019.25	strongly agree	48.63	14.25	18.31	72.18
Bolivia	AMR	2019.58	strongly agree	45.79	15.18	16.35	74.35
Bolivia	AMR	2019.75	strongly agree	44.88	16.87	20.66	82.59
Bolivia	AMR	2019.83	strongly agree	44.72	17.6	21.09	83.99
Bolivia	AMR	2019.92	strongly agree	45.92	16.91	21.84	83.64
Bolivia	AMR	2020	strongly agree	46.67	16.97	18.23	80.95
Brazil	AMR	2015.83	strongly agree	73.08	1	71.15	75.01
Brazil	AMR	2016.33	strongly agree	65.84	14.84	37.03	92.48
Brazil	AMR	2018.25	strongly agree	59.37	12.75	35.52	82.21
Brazil	AMR	2018.33	strongly agree	61.05	11.18	39.99	82.93
Brazil	AMR	2018.42	strongly agree	62.1	9.33	41.52	76.88
Brazil	AMR	2018.5	strongly agree	61.81	6.09	48.78	73
Brazil	AMR	2018.58	strongly agree	61.47	1.57	58.41	64.54
Brazil	AMR	2018.67	strongly agree	64.49	7.6	49.37	77.91
Brazil	AMR	2018.75	strongly agree	63.91	9.56	42.92	79.8
Brazil	AMR	2018.83	strongly agree	62.1	12.55	37.25	80.81
Brazil	AMR	2018.92	strongly agree	62.68	14.17	32.1	82.24
Brazil	AMR	2019.25	strongly agree	57.02	16.62	27.69	82.15
Brazil	AMR	2019.58	strongly agree	55.62	15.09	28.94	83.29
Brazil	AMR	2019.75	strongly agree	58.22	15.54	28.27	84.86
Brazil	AMR	2019.83	strongly agree	60.54	14.37	34.02	86.66
Brazil	AMR	2019.92	strongly agree	63.32	14.57	30.06	85.71
Brazil	AMR	2020	strongly agree	66.62	14.62	37.14	91.14
Canada	AMR	2015.83	strongly agree	51.13	1.56	48.19	54.29
Canada	AMR	2016.33	strongly agree	54.26	15.32	24.97	80.25
Canada	AMR	2018.25	strongly agree	50.56	10.19	29.87	68.61
Canada	AMR	2018.33	strongly agree	50.66	9.61	32.41	68.36
Canada	AMR	2018.42	strongly agree	52.35	8.25	36.63	69.02
Canada	AMR	2018.5	strongly agree	52.72	6.94	39.54	65.99
Canada	AMR	2018.58	strongly agree	53.21	1.62	49.98	56.29
Canada	AMR	2018.67	strongly agree	58.58	6.76	46.37	71.04
Canada	AMR	2018.75	strongly agree	60.01	7.32	45.59	76.01
Canada	AMR	2018.83	strongly agree	61.91	8.14	46.21	77.57
Canada	AMR	2018.92	strongly agree	65.71	9.11	48.1	83.24
Canada	AMR	2019.25	strongly agree	69.27	11.41	47.28	88.6
Canada	AMR	2019.58	strongly agree	68.1	14.73	37.31	91.42
Canada	AMR	2019.75	strongly agree	67.23	15.32	38.49	93.19
Canada	AMR	2019.83	strongly agree	67.04	13.81	43.36	92.32
Canada	AMR	2019.92	strongly agree	66.99	14.32	43.28	91.68
Canada	AMR	2020	strongly agree	67.15	15.12	39.83	91.36
Chile	AMR	2015.83	strongly agree	62.23	18.25	28.24	92.54
Chile	AMR	2016.33	strongly agree	60.41	19.01	23.83	90.3
Chile	AMR	2018.25	strongly agree	62.73	10.2	44.99	81.87
Chile	AMR	2018.33	strongly agree	62.36	8.9	45.62	79.15
Chile	AMR	2018.42	strongly agree	61.98	7.2	48.35	76.1
Chile	AMR	2018.5	strongly agree	60.8	6.49	48.01	72.91
Chile	AMR	2018.58	strongly agree	60.8	1.59	57.9	64.24
Chile	AMR	2018.67	strongly agree	61.93	6.97	47.41	74.01
Chile	AMR	2018.75	strongly agree	61.8	8.32	45.82	77.43
Chile	AMR	2018.83	strongly agree	62.24	9.02	45.45	78.84
Chile	AMR	2018.92	strongly agree	64.6	9.31	46.2	82.54
Chile	AMR	2019.25	strongly agree	64.67	14.35	37.21	87.72
Chile	AMR	2019.58	strongly agree	60.86	15.86	29.09	87.02
Chile	AMR	2019.75	strongly agree	57.69	16.61	27.09	88.48
Chile	AMR	2019.83	strongly agree	56.89	17.2	26.09	91.64
Chile	AMR	2019.92	strongly agree	57.3	17.3	20.92	86.32
Chile	AMR	2020	strongly agree	57.06	17.3	25.57	88.85
Colombia	AMR	2015.83	strongly agree	60.76	1.47	58.04	63.9
Colombia	AMR	2016.33	strongly agree	63.3	14.35	34.34	88
Colombia	AMR	2018.25	strongly agree	68.05	7.16	53.48	81.01
Colombia	AMR	2018.33	strongly agree	67.67	6.43	54.52	78.69
Colombia	AMR	2018.42	strongly agree	66.54	6.26	53.43	77.09
Colombia	AMR	2018.5	strongly agree	64.9	1.59	61.96	67.82
Colombia	AMR	2018.58	strongly agree	62.66	6.16	50.96	75.14
Colombia	AMR	2018.67	strongly agree	62.45	7.03	48.96	75.45
Colombia	AMR	2018.75	strongly agree	60.83	7.6	46.9	77.02
Colombia	AMR	2018.83	strongly agree	59.56	7.92	45.45	75.19
Colombia	AMR	2018.92	strongly agree	60.97	9.54	42.11	77.77
Colombia	AMR	2019.25	strongly agree	64.59	11.2	39.69	82.24
Colombia	AMR	2019.58	strongly agree	66.42	11.69	44.24	86.99
Colombia	AMR	2019.75	strongly agree	65.27	7.88	50.14	79.3
Colombia	AMR	2019.83	strongly agree	65.67	7.07	51.22	77.98
Colombia	AMR	2019.92	strongly agree	66.46	1.38	63.75	69.04
Colombia	AMR	2020	strongly agree	65.92	6.66	52.19	78.78
Costa Rica	AMR	2015.83	strongly agree	54.77	23.56	19.51	96.64
Costa Rica	AMR	2016.33	strongly agree	54.37	24.04	19.15	97.37
Costa Rica	AMR	2018.25	strongly agree	71.57	8.8	55.27	87.49
Costa Rica	AMR	2018.33	strongly agree	72.59	6.77	59.52	85.92
Costa Rica	AMR	2018.42	strongly agree	73.39	6.16	62	86.44
Costa Rica	AMR	2018.5	strongly agree	73.33	1.43	70.53	75.99
Costa Rica	AMR	2018.58	strongly agree	72.79	5.46	62.06	83.29
Costa Rica	AMR	2018.67	strongly agree	73.86	6.48	60.48	85.88
Costa Rica	AMR	2018.75	strongly agree	73.15	7.67	59.6	87.99
Costa Rica	AMR	2018.83	strongly agree	72.31	9.18	55.39	89.29
Costa Rica	AMR	2018.92	strongly agree	73.8	10.61	55.46	92.18
Costa Rica	AMR	2019.25	strongly agree	75.07	14.11	42.66	95.36
Costa Rica	AMR	2019.58	strongly agree	76.6	17.88	37.66	97.5
Costa Rica	AMR	2019.75	strongly agree	77.03	17.46	41.55	98.26
Costa Rica	AMR	2019.83	strongly agree	76.46	18.08	39.41	97.82
Costa Rica	AMR	2019.92	strongly agree	77.08	17.15	42.69	98.07
Costa Rica	AMR	2020	strongly agree	76.31	17.73	42.25	98.93
Dominican Republic	AMR	2015.83	strongly agree	61.28	20.19	23.68	91.67
Dominican Republic	AMR	2016.33	strongly agree	59.3	21.46	21.47	90.65
Dominican Republic	AMR	2018.25	strongly agree	58.4	13.21	33.14	81.96
Dominican Republic	AMR	2018.33	strongly agree	59.92	12.42	36.78	83.1
Dominican Republic	AMR	2018.42	strongly agree	62.09	11.54	38.95	81.79
Dominican Republic	AMR	2018.5	strongly agree	62.48	9.77	45.58	81.35
Dominican Republic	AMR	2018.58	strongly agree	63.97	8.55	49.92	81.34
Dominican Republic	AMR	2018.67	strongly agree	67.67	6.49	54.75	79.02
Dominican Republic	AMR	2018.75	strongly agree	67.89	1.6	64.83	70.88
Dominican Republic	AMR	2018.83	strongly agree	67.61	6.31	55.45	79.66
Dominican Republic	AMR	2018.92	strongly agree	68.45	8.37	53.39	83.94
Dominican Republic	AMR	2019.25	strongly agree	65.09	13.15	40.68	90.24
Dominican Republic	AMR	2019.58	strongly agree	61.93	15.07	34.15	88.24
Dominican Republic	AMR	2019.75	strongly agree	59.54	14.2	32.43	83.86
Dominican Republic	AMR	2019.83	strongly agree	58.18	13.5	35.64	83.48
Dominican Republic	AMR	2019.92	strongly agree	57.51	12.73	33.94	79.65
Dominican Republic	AMR	2020	strongly agree	57.19	13.48	31.56	80.16
Ecuador	AMR	2015.83	strongly agree	72.39	1.4	69.8	75.24
Ecuador	AMR	2016.33	strongly agree	74.02	11.62	53.38	96.15
Ecuador	AMR	2018.25	strongly agree	72.88	8.52	55.11	87.61
Ecuador	AMR	2018.33	strongly agree	72.59	7.83	57.89	88.34
Ecuador	AMR	2018.42	strongly agree	72.25	6.71	59.44	84.39
Ecuador	AMR	2018.5	strongly agree	70.44	5.65	58.14	80.42
Ecuador	AMR	2018.58	strongly agree	69.34	1.52	66.58	72.48
Ecuador	AMR	2018.67	strongly agree	69.38	5.48	60.23	80.98
Ecuador	AMR	2018.75	strongly agree	67.39	7.37	53.31	80.59
Ecuador	AMR	2018.83	strongly agree	65.77	8.31	46.55	79.06
Ecuador	AMR	2018.92	strongly agree	66.69	10.07	47.96	86.73
Ecuador	AMR	2019.25	strongly agree	67.05	11.15	47.96	91.52
Ecuador	AMR	2019.58	strongly agree	70.31	9.48	51.96	86
Ecuador	AMR	2019.75	strongly agree	69.68	7.06	54.28	82.22
Ecuador	AMR	2019.83	strongly agree	69.1	1.99	65.2	73.04
Ecuador	AMR	2019.92	strongly agree	69.03	6.38	55.96	80.97
Ecuador	AMR	2020	strongly agree	68.47	7.77	53.39	81.64
El Salvador	AMR	2015.83	strongly agree	53.22	19.63	19.19	89.56
El Salvador	AMR	2016.33	strongly agree	54.52	17.29	24.98	87.74
El Salvador	AMR	2018.25	strongly agree	63.78	9.35	46.37	81.6
El Salvador	AMR	2018.33	strongly agree	63.68	8.14	47.77	79.03
El Salvador	AMR	2018.42	strongly agree	63.24	6.32	50.2	75.03
El Salvador	AMR	2018.5	strongly agree	61.15	1.61	58.14	64.36
El Salvador	AMR	2018.58	strongly agree	59.34	6.95	45.32	71.96
El Salvador	AMR	2018.67	strongly agree	59.65	8.74	42.22	75.52
El Salvador	AMR	2018.75	strongly agree	56.12	10.75	36.65	75.75
El Salvador	AMR	2018.83	strongly agree	54.16	11.92	32.87	75.9
El Salvador	AMR	2018.92	strongly agree	54.28	13.9	28.24	78.58
El Salvador	AMR	2019.25	strongly agree	49.33	17.47	23.27	87.34
El Salvador	AMR	2019.58	strongly agree	48.81	18.16	13.85	80.61
El Salvador	AMR	2019.75	strongly agree	47.22	18.98	14.2	80.05
El Salvador	AMR	2019.83	strongly agree	47.94	20.37	12.71	81.26
El Salvador	AMR	2019.92	strongly agree	48.85	19.7	13.06	80.68
El Salvador	AMR	2020	strongly agree	49.93	20.45	14.22	82.27
Guatemala	AMR	2015.83	strongly agree	63.57	16.61	32.18	88.92
Guatemala	AMR	2016.33	strongly agree	60.49	16.81	27.31	88.49
Guatemala	AMR	2018.25	strongly agree	62.63	10.01	43.79	82.54
Guatemala	AMR	2018.33	strongly agree	63.25	8.74	45.8	79.74
Guatemala	AMR	2018.42	strongly agree	64.56	7.67	50.68	79.46
Guatemala	AMR	2018.5	strongly agree	64.29	6.32	52.13	76.51
Guatemala	AMR	2018.58	strongly agree	64.32	1.65	61.05	67.48
Guatemala	AMR	2018.67	strongly agree	66.43	7.09	51.48	78.41
Guatemala	AMR	2018.75	strongly agree	65.27	8.91	48.73	81.17
Guatemala	AMR	2018.83	strongly agree	63.71	10.99	43.29	84.56
Guatemala	AMR	2018.92	strongly agree	64.78	13.85	38.04	86.31
Guatemala	AMR	2019.25	strongly agree	61.8	20.31	24	91.23
Guatemala	AMR	2019.58	strongly agree	61.16	20.27	21.6	89.83
Guatemala	AMR	2019.75	strongly agree	59.54	20.63	21.57	91.31
Guatemala	AMR	2019.83	strongly agree	59.32	19.15	25.26	90.55
Guatemala	AMR	2019.92	strongly agree	59.63	18.2	24.34	89.15
Guatemala	AMR	2020	strongly agree	59.79	18.12	26.59	89.01
Haiti	AMR	2015.83	strongly agree	54.82	20.53	9.42	84.88
Haiti	AMR	2016.33	strongly agree	55.61	20.53	16.87	91.56
Haiti	AMR	2018.25	strongly agree	61.02	14.71	29.79	85.15
Haiti	AMR	2018.33	strongly agree	62.01	12.9	34.9	84.76
Haiti	AMR	2018.42	strongly agree	62.53	11.3	40.4	83.69
Haiti	AMR	2018.5	strongly agree	62.33	9.39	43.1	77.75
Haiti	AMR	2018.58	strongly agree	62.98	8.11	47.16	77.94
Haiti	AMR	2018.67	strongly agree	65.23	6.57	51.26	76.64
Haiti	AMR	2018.75	strongly agree	64.94	2.36	59.92	69.23
Haiti	AMR	2018.83	strongly agree	64.29	6.53	50.81	76.64
Haiti	AMR	2018.92	strongly agree	65.36	7.54	50.77	79.28
Haiti	AMR	2019.25	strongly agree	62.14	12.88	39.4	83.98
Haiti	AMR	2019.58	strongly agree	58.42	14.04	32.77	82.76
Haiti	AMR	2019.75	strongly agree	57.71	14.89	30.43	84.71
Haiti	AMR	2019.83	strongly agree	58.01	15.81	28.12	85.33
Haiti	AMR	2019.92	strongly agree	58.73	16.11	30.02	86.46
Haiti	AMR	2020	strongly agree	59.91	15.56	34.05	90.91
Honduras	AMR	2015.83	strongly agree	65.93	17.29	33	93.83
Honduras	AMR	2016.33	strongly agree	63.46	19.41	23.81	96.23
Honduras	AMR	2018.25	strongly agree	67.82	13.97	37.78	90.78
Honduras	AMR	2018.33	strongly agree	68.73	12.5	46.62	91.95
Honduras	AMR	2018.42	strongly agree	70.86	9.88	49.1	87.56
Honduras	AMR	2018.5	strongly agree	71.28	8.31	54.55	85.78
Honduras	AMR	2018.58	strongly agree	73.03	6.29	59.72	83.85
Honduras	AMR	2018.67	strongly agree	76.17	1.42	73.52	78.97
Honduras	AMR	2018.75	strongly agree	75.57	5.08	65.01	84.52
Honduras	AMR	2018.83	strongly agree	75.62	5.88	63.82	87.76
Honduras	AMR	2018.92	strongly agree	76.8	7.24	62.84	90.02
Honduras	AMR	2019.25	strongly agree	74.12	14.26	45.78	96.76
Honduras	AMR	2019.58	strongly agree	71.61	18.42	36.3	98.05
Honduras	AMR	2019.75	strongly agree	69.27	18.63	32.37	96.06
Honduras	AMR	2019.83	strongly agree	67.67	20.42	27.05	97.12
Honduras	AMR	2019.92	strongly agree	67.14	20.35	28.09	97.28
Honduras	AMR	2020	strongly agree	66.56	21.01	29.4	97.6
Mexico	AMR	2015.83	strongly agree	42.41	1.59	39.23	45.42
Mexico	AMR	2016.33	strongly agree	50.64	13.72	21.09	73.38
Mexico	AMR	2018.25	strongly agree	66.05	12.85	42.72	87.88
Mexico	AMR	2018.33	strongly agree	68.62	11.79	48.9	90.02
Mexico	AMR	2018.42	strongly agree	70.93	10.06	52.89	88.13
Mexico	AMR	2018.5	strongly agree	72.03	8.62	55.48	87.22
Mexico	AMR	2018.58	strongly agree	73.23	7.45	57.88	85.27
Mexico	AMR	2018.67	strongly agree	75.34	5.98	63.37	86.35
Mexico	AMR	2018.75	strongly agree	75.73	4.56	65.86	83.51
Mexico	AMR	2018.83	strongly agree	75.46	1.41	72.82	78.26
Mexico	AMR	2018.92	strongly agree	76.44	4.45	66.98	83.91
Mexico	AMR	2019.25	strongly agree	73.08	9.67	54.64	89.16
Mexico	AMR	2019.58	strongly agree	70.03	10.4	50.77	89.19
Mexico	AMR	2019.75	strongly agree	65.76	7.53	49.95	78.01
Mexico	AMR	2019.83	strongly agree	63.45	6.96	50.99	76.75
Mexico	AMR	2019.92	strongly agree	61.35	2.16	57.46	65.64
Mexico	AMR	2020	strongly agree	58.95	7.55	46.27	75
Nicaragua	AMR	2015.83	strongly agree	57.3	19.91	24.24	96.95
Nicaragua	AMR	2016.33	strongly agree	59.8	16.18	34.19	98.54
Nicaragua	AMR	2018.25	strongly agree	76.13	6.25	62.83	86.85
Nicaragua	AMR	2018.33	strongly agree	77.06	4.98	66.74	86.36
Nicaragua	AMR	2018.42	strongly agree	78.33	1.34	75.96	81.17
Nicaragua	AMR	2018.5	strongly agree	77.88	5.08	67.01	86.91
Nicaragua	AMR	2018.58	strongly agree	77.7	5.77	66.74	89.31
Nicaragua	AMR	2018.67	strongly agree	78.56	6.92	65.26	89.91
Nicaragua	AMR	2018.75	strongly agree	77.44	7.58	62.76	90.5
Nicaragua	AMR	2018.83	strongly agree	75.81	9.27	57.92	90.63
Nicaragua	AMR	2018.92	strongly agree	75.68	10.18	54.85	90.8
Nicaragua	AMR	2019.25	strongly agree	65.71	17.28	34.78	93.63
Nicaragua	AMR	2019.58	strongly agree	60.06	19.26	24.02	87.8
Nicaragua	AMR	2019.75	strongly agree	58.05	19.19	23.88	90.97
Nicaragua	AMR	2019.83	strongly agree	57.74	20.03	21.64	89.01
Nicaragua	AMR	2019.92	strongly agree	58.24	19.26	21.79	90.48
Nicaragua	AMR	2020	strongly agree	59.37	19.67	19.26	89.57
Panama	AMR	2015.83	strongly agree	56.57	1.45	53.72	59.41
Panama	AMR	2016.33	strongly agree	58.37	17.71	23.2	90.49
Panama	AMR	2018.25	strongly agree	67.72	12.75	41.84	88.75
Panama	AMR	2018.33	strongly agree	67.56	10.99	46.81	88.05
Panama	AMR	2018.42	strongly agree	66.84	9.59	48.29	83.49
Panama	AMR	2018.5	strongly agree	65.72	7.82	51.12	79.8
Panama	AMR	2018.58	strongly agree	64.82	6.68	53.06	78.07
Panama	AMR	2018.67	strongly agree	65.93	1.59	62.88	69.01
Panama	AMR	2018.75	strongly agree	62.75	6.38	49.72	74.77
Panama	AMR	2018.83	strongly agree	60.16	8.44	44.7	76.28
Panama	AMR	2018.92	strongly agree	59.06	10.72	40.88	79.5
Panama	AMR	2019.25	strongly agree	51.9	15.19	26.17	81.13
Panama	AMR	2019.58	strongly agree	51.37	17.45	21.83	78.99
Panama	AMR	2019.75	strongly agree	51.35	19.06	19.17	81.65
Panama	AMR	2019.83	strongly agree	51.91	17.98	23.65	81.98
Panama	AMR	2019.92	strongly agree	52.23	18	22.13	83.07
Panama	AMR	2020	strongly agree	53.17	18.11	25.32	88.32
Paraguay	AMR	2015.83	strongly agree	63.43	18.08	29.69	91.6
Paraguay	AMR	2016.33	strongly agree	62.97	16.79	33.75	93.5
Paraguay	AMR	2018.25	strongly agree	56.47	14.6	28.19	88.07
Paraguay	AMR	2018.33	strongly agree	56.9	14.26	30.62	85
Paraguay	AMR	2018.42	strongly agree	57.17	12.59	31.32	80.55
Paraguay	AMR	2018.5	strongly agree	56.29	12.01	33.89	80.06
Paraguay	AMR	2018.58	strongly agree	57.1	9.8	38.37	76.72
Paraguay	AMR	2018.67	strongly agree	59.38	8.38	44.68	76.41
Paraguay	AMR	2018.75	strongly agree	59.41	6.85	45.14	72.49
Paraguay	AMR	2018.83	strongly agree	59.9	1.61	56.72	62.9
Paraguay	AMR	2018.92	strongly agree	62.22	6.89	48.03	73.77
Paraguay	AMR	2019.25	strongly agree	65.31	10.81	44.83	83.74
Paraguay	AMR	2019.58	strongly agree	70.12	12.08	47.83	90.02
Paraguay	AMR	2019.75	strongly agree	71.1	13.01	46.27	93.36
Paraguay	AMR	2019.83	strongly agree	72.22	12.75	49.01	94.39
Paraguay	AMR	2019.92	strongly agree	73.44	12.94	48.82	93.52
Paraguay	AMR	2020	strongly agree	74.04	12.72	49.09	94.09
Peru	AMR	2015.83	strongly agree	58.96	1.54	56.11	62.19
Peru	AMR	2016.33	strongly agree	52.05	16.87	22.44	83.82
Peru	AMR	2018.25	strongly agree	41.23	8.59	26.56	59.56
Peru	AMR	2018.33	strongly agree	41.36	6.99	27.4	54.88
Peru	AMR	2018.42	strongly agree	43.08	1.64	40.08	46.39
Peru	AMR	2018.5	strongly agree	42.95	7.66	27.39	56.63
Peru	AMR	2018.58	strongly agree	45.13	8.2	29.04	59.08
Peru	AMR	2018.67	strongly agree	48.85	9.52	30.3	64.34
Peru	AMR	2018.75	strongly agree	50.06	11.21	28.55	71.98
Peru	AMR	2018.83	strongly agree	51.36	12.47	26.92	74.3
Peru	AMR	2018.92	strongly agree	54.63	13.63	24.08	73.98
Peru	AMR	2019.25	strongly agree	55.31	15.01	27.84	81.88
Peru	AMR	2019.58	strongly agree	51.51	10.64	33.26	72
Peru	AMR	2019.75	strongly agree	47.56	8.07	32.52	62.31
Peru	AMR	2019.83	strongly agree	46.44	1.67	43.29	49.75
Peru	AMR	2019.92	strongly agree	46.26	7.41	33.58	61.98
Peru	AMR	2020	strongly agree	46.61	7.59	30.76	59.91
Uruguay	AMR	2015.83	strongly agree	65.78	17.8	31.15	93.73
Uruguay	AMR	2016.33	strongly agree	61.58	18.1	31.93	93.68
Uruguay	AMR	2018.25	strongly agree	57.5	17.92	25.48	94.58
Uruguay	AMR	2018.33	strongly agree	57.39	16.14	24.64	87.75
Uruguay	AMR	2018.42	strongly agree	57.1	15.79	29.56	88.67
Uruguay	AMR	2018.5	strongly agree	55.59	13.65	29.98	82.89
Uruguay	AMR	2018.58	strongly agree	54.82	11.85	33.09	76.87
Uruguay	AMR	2018.67	strongly agree	56.39	9.33	39.91	73.8
Uruguay	AMR	2018.75	strongly agree	55.27	7.52	41.51	70.21
Uruguay	AMR	2018.83	strongly agree	55.12	1.58	52.25	58.26
Uruguay	AMR	2018.92	strongly agree	56.86	7.86	42.71	72.19
Uruguay	AMR	2019.25	strongly agree	59.55	16.98	28.95	88.12
Uruguay	AMR	2019.58	strongly agree	62.66	19.49	25.32	91.9
Uruguay	AMR	2019.75	strongly agree	62.41	18.82	24.44	92.45
Uruguay	AMR	2019.83	strongly agree	62.84	19.44	22.01	91.34
Uruguay	AMR	2019.92	strongly agree	63.29	18.48	25.87	93.28
Uruguay	AMR	2020	strongly agree	64.27	18.49	26.33	92.69
USA	AMR	2015.83	strongly agree	51.03	1.53	48.11	54
USA	AMR	2016.33	strongly agree	61.86	14.21	35.17	86.16
USA	AMR	2018.25	strongly agree	49.22	11.73	27.31	70.04
USA	AMR	2018.33	strongly agree	48.15	10.73	28.94	67.74
USA	AMR	2018.42	strongly agree	47.93	7.89	32.62	63.2
USA	AMR	2018.5	strongly agree	46.8	6.69	35.06	62.4
USA	AMR	2018.58	strongly agree	47.71	1.57	44.68	50.77
USA	AMR	2018.67	strongly agree	50.16	7.97	35.36	64.88
USA	AMR	2018.75	strongly agree	50.74	9.18	33.59	67.17
USA	AMR	2018.83	strongly agree	50.69	10.91	29.96	69.62
USA	AMR	2018.92	strongly agree	54.57	11.79	30.87	73.77
USA	AMR	2019.25	strongly agree	58.34	12.52	33.6	78.76
USA	AMR	2019.58	strongly agree	60.18	8.04	44.66	74.56
USA	AMR	2019.75	strongly agree	59.81	6.66	47.81	73.05
USA	AMR	2019.83	strongly agree	60.98	1.57	57.74	63.89
USA	AMR	2019.92	strongly agree	61.13	7.11	45.9	73.96
USA	AMR	2020	strongly agree	62.37	9.87	41.68	79.33
Venezuela	AMR	2015.83	strongly agree	71.54	17.53	37.29	95.01
Venezuela	AMR	2016.33	strongly agree	71.88	19.36	31.26	95.15
Venezuela	AMR	2018.25	strongly agree	76.06	13.4	47.17	95.16
Venezuela	AMR	2018.33	strongly agree	76.49	12.24	51.13	94.43
Venezuela	AMR	2018.42	strongly agree	76.94	11.4	53.55	94.04
Venezuela	AMR	2018.5	strongly agree	76.43	9.6	57.28	91.2
Venezuela	AMR	2018.58	strongly agree	76.54	8.59	59.39	89.53
Venezuela	AMR	2018.67	strongly agree	78.6	6.04	67.23	89.06
Venezuela	AMR	2018.75	strongly agree	78.57	5.16	68.13	87.43
Venezuela	AMR	2018.83	strongly agree	78.66	1.39	75.71	81.02
Venezuela	AMR	2018.92	strongly agree	79.78	4.66	71.38	88.54
Venezuela	AMR	2019.25	strongly agree	80.06	10.52	56.59	97.37
Venezuela	AMR	2019.58	strongly agree	78.36	13.23	51.14	97.31
Venezuela	AMR	2019.75	strongly agree	76.97	13.81	48.02	96.46
Venezuela	AMR	2019.83	strongly agree	76.82	13.85	45.29	96.54
Venezuela	AMR	2019.92	strongly agree	76.35	14.87	43	95.53
Venezuela	AMR	2020	strongly agree	76.2	15.37	40.56	95.66
Afghanistan	EMR	2015.83	strongly agree	63.39	1.07	61.4	65.59
Afghanistan	EMR	2016.33	strongly agree	60.32	14.05	30.7	86.98
Afghanistan	EMR	2018.25	strongly agree	65.22	8.59	48.65	80.84
Afghanistan	EMR	2018.33	strongly agree	67.9	6.73	52.58	79.7
Afghanistan	EMR	2018.42	strongly agree	69.93	5.25	60.75	80.69
Afghanistan	EMR	2018.5	strongly agree	72.2	1.41	69.38	74.83
Afghanistan	EMR	2018.58	strongly agree	72.53	6.09	59.71	83.17
Afghanistan	EMR	2018.67	strongly agree	71.65	7.33	59.17	84.38
Afghanistan	EMR	2018.75	strongly agree	71.21	9.08	54.15	87.81
Afghanistan	EMR	2018.83	strongly agree	69.93	11.19	45.24	87.29
Afghanistan	EMR	2018.92	strongly agree	68.15	13.1	38.14	88.68
Afghanistan	EMR	2019.25	strongly agree	64.15	16.71	21.13	85.46
Afghanistan	EMR	2019.58	strongly agree	60.68	13.09	37.03	85.6
Afghanistan	EMR	2019.75	strongly agree	59.34	8.59	43.3	75.98
Afghanistan	EMR	2019.83	strongly agree	59.44	7.28	44.05	72.31
Afghanistan	EMR	2019.92	strongly agree	58.4	1.19	56.02	60.46
Afghanistan	EMR	2020	strongly agree	57.79	8.36	40.67	72.38
Egypt	EMR	2015.83	strongly agree	76.98	13.65	50.65	98.32
Egypt	EMR	2016.33	strongly agree	75.73	13.54	51.06	97.25
Egypt	EMR	2018.25	strongly agree	79.72	7.98	65.54	95.07
Egypt	EMR	2018.33	strongly agree	81.49	7.06	67.31	92.99
Egypt	EMR	2018.42	strongly agree	83.38	4.96	73.69	93.32
Egypt	EMR	2018.5	strongly agree	84.95	4.13	76.67	92.12
Egypt	EMR	2018.58	strongly agree	86.73	1.08	84.56	88.69
Egypt	EMR	2018.67	strongly agree	86.19	4	78.48	93.21
Egypt	EMR	2018.75	strongly agree	85.69	5.66	73.49	94.34
Egypt	EMR	2018.83	strongly agree	84.86	7.53	70.7	96.82
Egypt	EMR	2018.92	strongly agree	82.77	10.03	61.59	98.09
Egypt	EMR	2019.25	strongly agree	74.74	16.86	40.28	98.79
Egypt	EMR	2019.58	strongly agree	71.31	17.43	36.3	97.68
Egypt	EMR	2019.75	strongly agree	71.26	15.9	39.56	96.46
Egypt	EMR	2019.83	strongly agree	71.74	15.73	41.05	94.93
Egypt	EMR	2019.92	strongly agree	70.32	15.24	39.24	92.89
Egypt	EMR	2020	strongly agree	69.28	15.01	35.99	90.51
Iran	EMR	2015.83	strongly agree	32.05	1.77	28.41	35.21
Iran	EMR	2016.33	strongly agree	41.96	13.63	15.63	66.56
Iran	EMR	2018.25	strongly agree	51.8	8.06	35.73	65.98
Iran	EMR	2018.33	strongly agree	51.78	1.71	48.55	54.98
Iran	EMR	2018.42	strongly agree	51.54	7.09	36.26	63.41
Iran	EMR	2018.5	strongly agree	51.61	8.45	35.65	70.01
Iran	EMR	2018.58	strongly agree	52.12	9.23	33.59	68.27
Iran	EMR	2018.67	strongly agree	51.72	10.92	30.22	70.8
Iran	EMR	2018.75	strongly agree	52	12.16	29.44	72.38
Iran	EMR	2018.83	strongly agree	53.02	13.55	26.29	75.41
Iran	EMR	2018.92	strongly agree	52.14	14.78	23.86	75.64
Iran	EMR	2019.25	strongly agree	50.99	20.24	18.09	86.03
Iran	EMR	2019.58	strongly agree	49.45	23.93	4.73	83.02
Iran	EMR	2019.75	strongly agree	48.88	23.44	3.31	81.68
Iran	EMR	2019.83	strongly agree	49.84	23.44	3.39	80.17
Iran	EMR	2019.92	strongly agree	49.74	23.82	4.71	81.07
Iran	EMR	2020	strongly agree	50.06	23.4	5.72	80.79
Iraq	EMR	2015.83	strongly agree	65.15	20.67	23	94.59
Iraq	EMR	2016.33	strongly agree	69.56	18.42	33.63	94.05
Iraq	EMR	2018.25	strongly agree	65.02	16.35	35.12	92.22
Iraq	EMR	2018.33	strongly agree	66.41	15.44	37.27	91.58
Iraq	EMR	2018.42	strongly agree	67.92	14.47	42.51	91.8
Iraq	EMR	2018.5	strongly agree	69.8	12.94	46.99	91.27
Iraq	EMR	2018.58	strongly agree	72.35	11.18	52.51	90.56
Iraq	EMR	2018.67	strongly agree	72.81	8.62	55.65	86.37
Iraq	EMR	2018.75	strongly agree	74.09	7.6	59.53	87.19
Iraq	EMR	2018.83	strongly agree	74.76	5.19	64.75	84.55
Iraq	EMR	2018.92	strongly agree	74.18	1.48	71.15	76.89
Iraq	EMR	2019.25	strongly agree	72.25	8.63	57.6	89.94
Iraq	EMR	2019.58	strongly agree	69.9	8.23	52.44	84.46
Iraq	EMR	2019.75	strongly agree	69.45	5.57	59.06	80.24
Iraq	EMR	2019.83	strongly agree	71.06	1.41	68.44	73.82
Iraq	EMR	2019.92	strongly agree	69.09	6.62	55	80.84
Iraq	EMR	2020	strongly agree	68.66	9.49	49.11	83.88
Jordan	EMR	2015.83	strongly agree	69.88	15.72	34.59	94.65
Jordan	EMR	2016.33	strongly agree	69.31	17.02	35.29	94.54
Jordan	EMR	2018.25	strongly agree	68.21	12.18	46.67	90.35
Jordan	EMR	2018.33	strongly agree	68.78	11.45	46.65	86.59
Jordan	EMR	2018.42	strongly agree	69.58	9.71	52.25	88.23
Jordan	EMR	2018.5	strongly agree	70.3	8.34	55.21	85.78
Jordan	EMR	2018.58	strongly agree	71.39	6.32	60.26	83.62
Jordan	EMR	2018.67	strongly agree	71.98	1.37	69.32	74.58
Jordan	EMR	2018.75	strongly agree	72.08	5.91	59.67	83.67
Jordan	EMR	2018.83	strongly agree	72.91	7.55	58.04	85.65
Jordan	EMR	2018.92	strongly agree	72.31	10.01	51.82	87.27
Jordan	EMR	2019.25	strongly agree	72.04	18.84	34.27	97.33
Jordan	EMR	2019.58	strongly agree	73.27	20.44	28.98	98.65
Jordan	EMR	2019.75	strongly agree	75.26	20.06	30.39	98.48
Jordan	EMR	2019.83	strongly agree	76.97	18.77	36.88	97.92
Jordan	EMR	2019.92	strongly agree	78.03	17.09	39.7	97.43
Jordan	EMR	2020	strongly agree	78.05	16.26	42.79	97.23
Kuwait	EMR	2015.83	strongly agree	69.14	16.75	36.82	96.67
Kuwait	EMR	2016.33	strongly agree	71.77	14.57	46.05	97.64
Kuwait	EMR	2018.25	strongly agree	66.68	13.33	38.83	89.79
Kuwait	EMR	2018.33	strongly agree	67.49	11.65	44.73	89.4
Kuwait	EMR	2018.42	strongly agree	68.13	10.91	49.43	90.49
Kuwait	EMR	2018.5	strongly agree	68.89	10.56	48.55	87.77
Kuwait	EMR	2018.58	strongly agree	70.66	8.8	54.4	86.5
Kuwait	EMR	2018.67	strongly agree	70.26	8.19	54.1	85.05
Kuwait	EMR	2018.75	strongly agree	71.05	7	57.7	83.14
Kuwait	EMR	2018.83	strongly agree	71.33	5.66	60.69	81.55
Kuwait	EMR	2018.92	strongly agree	70.42	1.51	67.38	73.41
Kuwait	EMR	2019.25	strongly agree	67.76	10.46	47.47	85.8
Kuwait	EMR	2019.58	strongly agree	67.65	13.57	41.33	91.84
Kuwait	EMR	2019.75	strongly agree	69.06	14	41.52	91.61
Kuwait	EMR	2019.83	strongly agree	70.38	14.07	43.92	92.96
Kuwait	EMR	2019.92	strongly agree	70.44	14.22	44.07	94.33
Kuwait	EMR	2020	strongly agree	70.67	14.78	42.69	95.35
Lebanon	EMR	2015.83	strongly agree	64.3	1.45	61.14	66.97
Lebanon	EMR	2016.33	strongly agree	63.88	14.63	35.22	86.74
Lebanon	EMR	2018.25	strongly agree	63.7	9.51	46.76	82.09
Lebanon	EMR	2018.33	strongly agree	65.61	8.34	49.4	81.24
Lebanon	EMR	2018.42	strongly agree	67.2	6.66	53.48	78.45
Lebanon	EMR	2018.5	strongly agree	67.67	1.44	64.47	70.14
Lebanon	EMR	2018.58	strongly agree	69.83	5.38	58.95	80.04
Lebanon	EMR	2018.67	strongly agree	69.08	6.36	56.55	80.71
Lebanon	EMR	2018.75	strongly agree	69.12	8.18	52.92	84.21
Lebanon	EMR	2018.83	strongly agree	68.35	10.48	46.93	84.9
Lebanon	EMR	2018.92	strongly agree	67.62	10.75	46.02	86.27
Lebanon	EMR	2019.25	strongly agree	67.98	12.24	43.74	88.28
Lebanon	EMR	2019.58	strongly agree	72.6	10.94	53.18	91.21
Lebanon	EMR	2019.75	strongly agree	73.38	10.57	54.76	92.18
Lebanon	EMR	2019.83	strongly agree	74.29	10.37	54.66	91.48
Lebanon	EMR	2019.92	strongly agree	72.72	11.04	51.86	91.99
Lebanon	EMR	2020	strongly agree	70.42	12.64	49.48	93.36
Libya	EMR	2015.83	strongly agree	74.29	16.32	44.7	98.32
Libya	EMR	2016.33	strongly agree	81.54	12.57	55.43	98.1
Libya	EMR	2018.25	strongly agree	59.84	7.13	47.93	75.72
Libya	EMR	2018.33	strongly agree	58.32	1.63	55.03	61.48
Libya	EMR	2018.42	strongly agree	56.15	7.19	41.76	70.09
Libya	EMR	2018.5	strongly agree	55.24	7.86	39.74	69.9
Libya	EMR	2018.58	strongly agree	55.52	9.07	37.04	71.46
Libya	EMR	2018.67	strongly agree	55.37	10.35	33.86	73.47
Libya	EMR	2018.75	strongly agree	56.12	11.52	32.89	76.67
Libya	EMR	2018.83	strongly agree	57.6	12.79	34.65	82.19
Libya	EMR	2018.92	strongly agree	58.24	14.02	31.95	82.47
Libya	EMR	2019.25	strongly agree	65.79	18.69	33.02	95.49
Libya	EMR	2019.58	strongly agree	74.85	17.98	39.76	97.5
Libya	EMR	2019.75	strongly agree	77.86	16.22	44.78	98.75
Libya	EMR	2019.83	strongly agree	79.47	15.3	49.9	98.72
Libya	EMR	2019.92	strongly agree	79.6	14.95	49.89	98.47
Libya	EMR	2020	strongly agree	79.26	15.03	49.81	98.5
Morocco	EMR	2015.83	strongly agree	10.47	1	8.62	12.49
Morocco	EMR	2016.33	strongly agree	22.17	10.34	6.95	44.46
Morocco	EMR	2018.25	strongly agree	62.74	13.3	34.71	84.35
Morocco	EMR	2018.33	strongly agree	64.67	10.93	42.19	83.26
Morocco	EMR	2018.42	strongly agree	66.24	8.34	50.71	81.44
Morocco	EMR	2018.5	strongly agree	67.3	5.97	55.06	77.18
Morocco	EMR	2018.58	strongly agree	69.72	1.43	66.85	72.37
Morocco	EMR	2018.67	strongly agree	67.69	6.08	56.29	80.5
Morocco	EMR	2018.75	strongly agree	67.34	6.98	54.35	80.9
Morocco	EMR	2018.83	strongly agree	66.9	8.91	46.89	82.38
Morocco	EMR	2018.92	strongly agree	64.95	10.1	44.39	82.36
Morocco	EMR	2019.25	strongly agree	64.18	12.17	40.7	88.37
Morocco	EMR	2019.58	strongly agree	65.55	13.66	42.48	92.01
Morocco	EMR	2019.75	strongly agree	64.76	14.17	39.65	92.58
Morocco	EMR	2019.83	strongly agree	64.93	14.34	38.28	90.86
Morocco	EMR	2019.92	strongly agree	63.18	14.82	34.01	88.56
Morocco	EMR	2020	strongly agree	60.73	15.31	29.21	86.27
Pakistan	EMR	2015.83	strongly agree	66.87	1.47	64.1	69.82
Pakistan	EMR	2016.33	strongly agree	65.83	14.5	37.85	87.7
Pakistan	EMR	2018.25	strongly agree	66.88	9.51	47.25	84.33
Pakistan	EMR	2018.33	strongly agree	68.02	8.4	50.82	82.14
Pakistan	EMR	2018.42	strongly agree	69.99	6.73	56.72	82.24
Pakistan	EMR	2018.5	strongly agree	70.41	5.84	59.09	81.18
Pakistan	EMR	2018.58	strongly agree	72.17	1.65	69.21	75.5
Pakistan	EMR	2018.67	strongly agree	71.38	5.35	60.95	82.08
Pakistan	EMR	2018.75	strongly agree	71.33	7.07	56.85	83.73
Pakistan	EMR	2018.83	strongly agree	71.41	8.26	55.91	86.18
Pakistan	EMR	2018.92	strongly agree	70.59	8.85	51.94	85.39
Pakistan	EMR	2019.25	strongly agree	65.23	10.63	45.76	83.48
Pakistan	EMR	2019.58	strongly agree	58.9	10.6	35.09	74.79
Pakistan	EMR	2019.75	strongly agree	56.52	7.75	42.66	72.87
Pakistan	EMR	2019.83	strongly agree	57.66	6.92	45.11	72.6
Pakistan	EMR	2019.92	strongly agree	57.76	1.5	54.95	60.73
Pakistan	EMR	2020	strongly agree	57.81	7.67	43.78	73.25
Palestine	EMR	2015.83	strongly agree	63.66	1.49	60.64	66.34
Palestine	EMR	2016.33	strongly agree	68.27	16.85	34.34	92.23
Palestine	EMR	2018.25	strongly agree	76.09	8.14	59.2	90.37
Palestine	EMR	2018.33	strongly agree	77.04	6.84	63.99	88.85
Palestine	EMR	2018.42	strongly agree	78.31	5.43	67.98	88.31
Palestine	EMR	2018.5	strongly agree	78.72	4.61	69.49	86.56
Palestine	EMR	2018.58	strongly agree	79.54	1.32	76.87	81.96
Palestine	EMR	2018.67	strongly agree	77.91	4.87	68.7	86.83
Palestine	EMR	2018.75	strongly agree	77.26	4.9	67.11	85.64
Palestine	EMR	2018.83	strongly agree	76.74	6.05	64.61	87.57
Palestine	EMR	2018.92	strongly agree	74.94	6.66	62.97	86.34
Palestine	EMR	2019.25	strongly agree	71.73	12.4	47.42	92.29
Palestine	EMR	2019.58	strongly agree	69.41	19.43	30.65	97.44
Palestine	EMR	2019.75	strongly agree	68.17	21.72	23.39	95.92
Palestine	EMR	2019.83	strongly agree	68.54	21.86	22.12	95.89
Palestine	EMR	2019.92	strongly agree	67.46	21.33	22.93	96.35
Palestine	EMR	2020	strongly agree	65.96	21.64	23.99	96.24
Saudi Arabia	EMR	2015.83	strongly agree	72.4	1.82	68.7	75.82
Saudi Arabia	EMR	2016.33	strongly agree	61.21	12.9	37.72	87.71
Saudi Arabia	EMR	2018.25	strongly agree	69.08	6.98	55.41	81.8
Saudi Arabia	EMR	2018.33	strongly agree	70.03	1.43	67.2	72.89
Saudi Arabia	EMR	2018.42	strongly agree	70.02	6.39	57.77	82.47
Saudi Arabia	EMR	2018.5	strongly agree	70.03	7.66	55.61	83.97
Saudi Arabia	EMR	2018.58	strongly agree	70.41	8.01	55.2	85.67
Saudi Arabia	EMR	2018.67	strongly agree	69.08	10.46	50.61	89.93
Saudi Arabia	EMR	2018.75	strongly agree	68.65	10.77	49.44	89.33
Saudi Arabia	EMR	2018.83	strongly agree	67.66	11.7	45.47	88.75
Saudi Arabia	EMR	2018.92	strongly agree	67.3	11.8	46.44	87.41
Saudi Arabia	EMR	2019.25	strongly agree	67.35	15.84	39.33	93.3
Saudi Arabia	EMR	2019.58	strongly agree	69.84	18.48	36.95	96.79
Saudi Arabia	EMR	2019.75	strongly agree	70.88	17.52	39.37	95.9
Saudi Arabia	EMR	2019.83	strongly agree	72.69	16.39	39.87	95.53
Saudi Arabia	EMR	2019.92	strongly agree	72.24	16.65	38.11	95.82
Saudi Arabia	EMR	2020	strongly agree	71.81	15.79	39.18	94.81
Syria	EMR	2015.83	strongly agree	71.18	13.16	45.98	93.93
Syria	EMR	2016.33	strongly agree	73.12	16.82	39.7	97.31
Syria	EMR	2018.25	strongly agree	77.09	19.1	38.81	99.1
Syria	EMR	2018.33	strongly agree	77.68	18.78	39.81	99.11
Syria	EMR	2018.42	strongly agree	78.61	17.63	43.99	99.02
Syria	EMR	2018.5	strongly agree	78.74	17.66	42.93	98.84
Syria	EMR	2018.58	strongly agree	79.7	15.41	48.21	98.16
Syria	EMR	2018.67	strongly agree	79.42	14.27	50.4	98.38
Syria	EMR	2018.75	strongly agree	79.16	13.15	52.47	97.21
Syria	EMR	2018.83	strongly agree	78.81	11.74	55.88	94.9
Syria	EMR	2018.92	strongly agree	77.53	10.64	56.95	94.64
Syria	EMR	2019.25	strongly agree	75.72	11.33	56.83	92.93
Syria	EMR	2019.58	strongly agree	77.54	9.02	60.9	92
Syria	EMR	2019.75	strongly agree	79.4	6.24	66.9	89.74
Syria	EMR	2019.83	strongly agree	80.67	5.07	70.35	89.2
Syria	EMR	2019.92	strongly agree	81.09	1.51	78.24	84.03
Syria	EMR	2020	strongly agree	80.6	5.08	71.1	90.4
Tunisia	EMR	2015.83	strongly agree	76.53	1.3	74.23	79.15
Tunisia	EMR	2016.33	strongly agree	75.66	9.77	56.45	91.71
Tunisia	EMR	2018.25	strongly agree	58.55	7.42	43.87	73.45
Tunisia	EMR	2018.33	strongly agree	58.59	1.58	55.6	61.66
Tunisia	EMR	2018.42	strongly agree	61.12	6.87	49.4	75.68
Tunisia	EMR	2018.5	strongly agree	61.71	7.61	46.41	76.05
Tunisia	EMR	2018.58	strongly agree	63.87	8.75	48.6	80.69
Tunisia	EMR	2018.67	strongly agree	64.03	10.18	43.37	80.25
Tunisia	EMR	2018.75	strongly agree	65.09	10.36	44.78	85.07
Tunisia	EMR	2018.83	strongly agree	66.39	10.84	44.21	85.98
Tunisia	EMR	2018.92	strongly agree	66.38	12.1	41.89	88.22
Tunisia	EMR	2019.25	strongly agree	71.14	13.92	43.24	92.82
Tunisia	EMR	2019.58	strongly agree	74.44	16.15	44.39	95.59
Tunisia	EMR	2019.75	strongly agree	74.38	18.12	40.76	96.31
Tunisia	EMR	2019.83	strongly agree	74.86	18.44	40.4	96.98
Tunisia	EMR	2019.92	strongly agree	74.04	18.52	37.8	95.87
Tunisia	EMR	2020	strongly agree	73.18	18.97	35.6	97.68
United Arab Emirates	EMR	2015.83	strongly agree	62.16	19.57	26.19	92.08
United Arab Emirates	EMR	2016.33	strongly agree	65.5	16.54	29.42	91.57
United Arab Emirates	EMR	2018.25	strongly agree	65.63	7.35	50.01	78.72
United Arab Emirates	EMR	2018.33	strongly agree	65.11	1.71	61.84	68.48
United Arab Emirates	EMR	2018.42	strongly agree	64.71	6.95	51.92	78.92
United Arab Emirates	EMR	2018.5	strongly agree	63.85	7.86	47.94	79.14
United Arab Emirates	EMR	2018.58	strongly agree	63.22	8.76	47.45	81.28
United Arab Emirates	EMR	2018.67	strongly agree	60.98	11.38	39.32	83.37
United Arab Emirates	EMR	2018.75	strongly agree	60.13	11.83	35.9	81.25
United Arab Emirates	EMR	2018.83	strongly agree	58.54	13.13	33.28	83.5
United Arab Emirates	EMR	2018.92	strongly agree	57.2	15.25	25.37	82.92
United Arab Emirates	EMR	2019.25	strongly agree	55.13	18.1	19.12	84.1
United Arab Emirates	EMR	2019.58	strongly agree	54.27	18.42	20.1	87.42
United Arab Emirates	EMR	2019.75	strongly agree	53.68	18.5	20.99	85.89
United Arab Emirates	EMR	2019.83	strongly agree	55.16	18.71	21.88	87.5
United Arab Emirates	EMR	2019.92	strongly agree	54.25	19.15	17.89	84.17
United Arab Emirates	EMR	2020	strongly agree	54.26	20.17	20.56	86.71
Yemen	EMR	2015.83	strongly agree	55.74	16.76	26.83	85.74
Yemen	EMR	2016.33	strongly agree	55.13	16.48	24.59	87.75
Yemen	EMR	2018.25	strongly agree	67.76	13.57	42.82	91.81
Yemen	EMR	2018.33	strongly agree	68.67	11.89	45.71	89.71
Yemen	EMR	2018.42	strongly agree	69.7	10.05	50.81	86.41
Yemen	EMR	2018.5	strongly agree	70	8.56	53.12	84.78
Yemen	EMR	2018.58	strongly agree	70.73	6.69	57.26	82.4
Yemen	EMR	2018.67	strongly agree	69.44	6.39	56.82	80.97
Yemen	EMR	2018.75	strongly agree	68.95	1.45	65.99	71.51
Yemen	EMR	2018.83	strongly agree	67.62	6.03	55.58	78.48
Yemen	EMR	2018.92	strongly agree	65.08	7.15	51.28	78.82
Yemen	EMR	2019.25	strongly agree	59.62	13.34	35.87	85.6
Yemen	EMR	2019.58	strongly agree	57.99	15.25	31.44	85.08
Yemen	EMR	2019.75	strongly agree	57.33	15.79	27.45	84.53
Yemen	EMR	2019.83	strongly agree	58.09	15.07	29.44	84.53
Yemen	EMR	2019.92	strongly agree	57.31	15.17	27.06	83.98
Yemen	EMR	2020	strongly agree	56.89	15.31	28.25	83.8
Albania	EUR	2015.83	strongly agree	30.53	18.81	1.25	63.87
Albania	EUR	2016.33	strongly agree	37.09	16.8	5.99	65.63
Albania	EUR	2018.25	strongly agree	49.1	10.86	29.56	69.72
Albania	EUR	2018.33	strongly agree	52.8	9.29	36.53	71.5
Albania	EUR	2018.42	strongly agree	46.24	7.39	33.1	61.23
Albania	EUR	2018.5	strongly agree	49.52	1.85	46.14	53.38
Albania	EUR	2018.58	strongly agree	49.37	5.9	37.79	60.69
Albania	EUR	2018.67	strongly agree	48.49	6.55	35.37	60.35
Albania	EUR	2018.75	strongly agree	49.39	8	31.93	63.19
Albania	EUR	2018.83	strongly agree	48.01	9.15	29.43	64.72
Albania	EUR	2018.92	strongly agree	44.21	9.96	24.02	61.79
Albania	EUR	2019.25	strongly agree	33	11.27	14.14	53.48
Albania	EUR	2019.58	strongly agree	25.05	7.75	13.08	41.13
Albania	EUR	2019.75	strongly agree	20.8	5.26	12.22	32.12
Albania	EUR	2019.83	strongly agree	22.47	4.24	14.85	31.83
Albania	EUR	2019.92	strongly agree	19.15	1.24	16.86	21.57
Albania	EUR	2020	strongly agree	19.26	4.77	9.1	27.7
Armenia	EUR	2015.83	strongly agree	42.5	1.39	39.9	45.25
Armenia	EUR	2016.33	strongly agree	40	13.13	15.29	65.91
Armenia	EUR	2018.25	strongly agree	28.18	9.45	13.86	48.16
Armenia	EUR	2018.33	strongly agree	28.61	8.57	13.75	45.22
Armenia	EUR	2018.42	strongly agree	21.58	6.28	12.3	34.86
Armenia	EUR	2018.5	strongly agree	22.61	4.92	13.52	32.52
Armenia	EUR	2018.58	strongly agree	22.35	4.15	14.54	30.64
Armenia	EUR	2018.67	strongly agree	21.66	1.35	18.92	24.3
Armenia	EUR	2018.75	strongly agree	25.62	4.69	16.83	35.26
Armenia	EUR	2018.83	strongly agree	27.35	5.85	15.84	38.08
Armenia	EUR	2018.92	strongly agree	28	7.34	15.74	44.37
Armenia	EUR	2019.25	strongly agree	37.05	11.14	19.23	57.87
Armenia	EUR	2019.58	strongly agree	40.66	8.68	24.91	56.49
Armenia	EUR	2019.75	strongly agree	39.14	5.48	28.05	49.48
Armenia	EUR	2019.83	strongly agree	40.62	1.21	38.33	42.95
Armenia	EUR	2019.92	strongly agree	36.83	5.28	27.23	47.82
Armenia	EUR	2020	strongly agree	36.34	7.27	24.15	52.63
Austria	EUR	2015.83	strongly agree	36.71	1.51	33.85	39.77
Austria	EUR	2016.33	strongly agree	33.26	12.83	11.5	60.19
Austria	EUR	2018.25	strongly agree	46.21	7.28	31.29	59.52
Austria	EUR	2018.33	strongly agree	47.82	5.92	36.48	58.28
Austria	EUR	2018.42	strongly agree	38.25	1.53	35.31	41.29
Austria	EUR	2018.5	strongly agree	39.58	5.43	29.4	49.99
Austria	EUR	2018.58	strongly agree	36.93	5.32	27.06	46.56
Austria	EUR	2018.67	strongly agree	34.41	5.51	24.43	45.95
Austria	EUR	2018.75	strongly agree	34.07	1.66	30.99	37.16
Austria	EUR	2018.83	strongly agree	33.09	5.99	20.33	43.94
Austria	EUR	2018.92	strongly agree	30.21	7.6	16.04	44.76
Austria	EUR	2019.25	strongly agree	31.02	9.77	13.88	50.94
Austria	EUR	2019.58	strongly agree	38.22	11.43	21.66	62.61
Austria	EUR	2019.75	strongly agree	39.2	7.08	26.31	53.68
Austria	EUR	2019.83	strongly agree	43.72	6.45	31.85	56.25
Austria	EUR	2019.92	strongly agree	39.19	1.51	36.07	41.93
Austria	EUR	2020	strongly agree	40.24	7.55	25.46	54.47
Azerbaijan	EUR	2015.83	strongly agree	32.82	2.12	28.63	36.69
Azerbaijan	EUR	2016.33	strongly agree	39.56	12.81	18.05	66.12
Azerbaijan	EUR	2018.25	strongly agree	40.32	9.75	22.84	59.11
Azerbaijan	EUR	2018.33	strongly agree	43.72	9.12	28.19	61.05
Azerbaijan	EUR	2018.42	strongly agree	38.71	7.57	25.37	53.07
Azerbaijan	EUR	2018.5	strongly agree	43.41	7.76	29.27	58.51
Azerbaijan	EUR	2018.58	strongly agree	44.86	6.54	30.03	54.94
Azerbaijan	EUR	2018.67	strongly agree	46.4	1.67	43.11	49.53
Azerbaijan	EUR	2018.75	strongly agree	48.81	6.73	36.46	61.69
Azerbaijan	EUR	2018.83	strongly agree	49.63	8.14	34.09	64.24
Azerbaijan	EUR	2018.92	strongly agree	47.63	8.78	31.93	65.22
Azerbaijan	EUR	2019.25	strongly agree	42.31	11.1	21.32	62.98
Azerbaijan	EUR	2019.58	strongly agree	40.64	9.34	24.47	59.35
Azerbaijan	EUR	2019.75	strongly agree	40.71	6.31	29.14	54.12
Azerbaijan	EUR	2019.83	strongly agree	45.82	2.16	41.74	50.19
Azerbaijan	EUR	2019.92	strongly agree	44.08	5.58	33.54	55.3
Azerbaijan	EUR	2020	strongly agree	45.88	7.01	33.35	59.4
Belarus	EUR	2015.83	strongly agree	34.14	17.28	5.5	70.09
Belarus	EUR	2016.33	strongly agree	39.08	14.25	10.06	62.85
Belarus	EUR	2018.25	strongly agree	30.2	9.07	13.9	48
Belarus	EUR	2018.33	strongly agree	30.61	7.74	17.36	45.83
Belarus	EUR	2018.42	strongly agree	23.03	5.15	13.12	32.64
Belarus	EUR	2018.5	strongly agree	24.23	1.34	21.59	26.68
Belarus	EUR	2018.58	strongly agree	23.7	5.33	14.25	33.97
Belarus	EUR	2018.67	strongly agree	23.07	6.71	11.79	36.03
Belarus	EUR	2018.75	strongly agree	24.15	7.73	9.66	41.15
Belarus	EUR	2018.83	strongly agree	24.66	10.3	7.19	47.33
Belarus	EUR	2018.92	strongly agree	24.04	12.02	3.83	50
Belarus	EUR	2019.25	strongly agree	26.53	16.4	2.6	63.41
Belarus	EUR	2019.58	strongly agree	31.2	18.28	2.9	64.44
Belarus	EUR	2019.75	strongly agree	32.02	19.44	3.86	69.94
Belarus	EUR	2019.83	strongly agree	35.7	20.85	4.87	75.09
Belarus	EUR	2019.92	strongly agree	33.56	20.53	5	73.61
Belarus	EUR	2020	strongly agree	33.75	19.84	6.25	71.41
Belgium	EUR	2015.83	strongly agree	31.23	1.44	28.44	33.85
Belgium	EUR	2016.33	strongly agree	41.3	11.64	23.7	64.07
Belgium	EUR	2018.25	strongly agree	42.99	6.98	31.01	57.55
Belgium	EUR	2018.33	strongly agree	46.04	5.48	34.59	55.57
Belgium	EUR	2018.42	strongly agree	39.37	1.1	37.03	41.32
Belgium	EUR	2018.5	strongly agree	44.3	6.35	31.45	56.15
Belgium	EUR	2018.58	strongly agree	46.57	8.33	32.35	61.89
Belgium	EUR	2018.67	strongly agree	48.9	8.44	31.11	63.19
Belgium	EUR	2018.75	strongly agree	52.93	8.74	36.37	70.02
Belgium	EUR	2018.83	strongly agree	54.48	11	32.57	73.53
Belgium	EUR	2018.92	strongly agree	54.44	12.71	28.3	77.4
Belgium	EUR	2019.25	strongly agree	56.58	15.71	25.3	83.7
Belgium	EUR	2019.58	strongly agree	58.4	14.18	35.45	87.48
Belgium	EUR	2019.75	strongly agree	57.62	14.73	30.48	84.51
Belgium	EUR	2019.83	strongly agree	59.47	15.25	32.36	87.46
Belgium	EUR	2019.92	strongly agree	54.97	16.03	27.74	86.21
Belgium	EUR	2020	strongly agree	53.58	15.16	28.06	81.19
Bosnia and Herzegovina	EUR	2015.83	strongly agree	23.48	1.37	21.01	26.32
Bosnia and Herzegovina	EUR	2016.33	strongly agree	36.46	11.36	17.06	60.03
Bosnia and Herzegovina	EUR	2018.25	strongly agree	44.27	10.54	24.86	63.6
Bosnia and Herzegovina	EUR	2018.33	strongly agree	50.05	9.39	33.65	67.47
Bosnia and Herzegovina	EUR	2018.42	strongly agree	45.9	7.91	31.25	62.08
Bosnia and Herzegovina	EUR	2018.5	strongly agree	52.14	6.24	40.73	64.63
Bosnia and Herzegovina	EUR	2018.58	strongly agree	55.77	1.66	52.82	59.02
Bosnia and Herzegovina	EUR	2018.67	strongly agree	58.04	6.08	45.12	68.98
Bosnia and Herzegovina	EUR	2018.75	strongly agree	61.23	7.12	45.16	73.37
Bosnia and Herzegovina	EUR	2018.83	strongly agree	62.41	9.27	45.9	79.69
Bosnia and Herzegovina	EUR	2018.92	strongly agree	60.69	11.6	38.76	82.3
Bosnia and Herzegovina	EUR	2019.25	strongly agree	57.77	13.28	30.39	78.85
Bosnia and Herzegovina	EUR	2019.58	strongly agree	52.96	9.7	34.73	70.54
Bosnia and Herzegovina	EUR	2019.75	strongly agree	48.85	5.55	38.76	59.19
Bosnia and Herzegovina	EUR	2019.83	strongly agree	50.69	1.61	47.64	53.8
Bosnia and Herzegovina	EUR	2019.92	strongly agree	46.86	5.68	35.51	57.26
Bosnia and Herzegovina	EUR	2020	strongly agree	46.32	9.07	25.24	60.22
Bulgaria	EUR	2015.83	strongly agree	35.42	1.53	32.69	38.55
Bulgaria	EUR	2016.33	strongly agree	32.72	11.21	13.62	57.48
Bulgaria	EUR	2018.25	strongly agree	31.63	5.93	18.86	43.33
Bulgaria	EUR	2018.33	strongly agree	34.05	5.52	23.49	45.05
Bulgaria	EUR	2018.42	strongly agree	27.68	1.3	25.13	30.14
Bulgaria	EUR	2018.5	strongly agree	29.34	4.43	21.26	37.8
Bulgaria	EUR	2018.58	strongly agree	29.15	5.35	19.49	39.68
Bulgaria	EUR	2018.67	strongly agree	28.66	4.6	20.3	39.1
Bulgaria	EUR	2018.75	strongly agree	29.66	4.85	22.4	40.52
Bulgaria	EUR	2018.83	strongly agree	28.06	1.44	25.45	30.83
Bulgaria	EUR	2018.92	strongly agree	27.28	6.37	15.84	40.34
Bulgaria	EUR	2019.25	strongly agree	24.84	8.74	7.98	41.17
Bulgaria	EUR	2019.58	strongly agree	28.54	9.07	12.73	45.29
Bulgaria	EUR	2019.75	strongly agree	28.71	6.21	16.99	41.6
Bulgaria	EUR	2019.83	strongly agree	33.18	5.52	22.84	43.95
Bulgaria	EUR	2019.92	strongly agree	29.79	1.52	27.11	32.84
Bulgaria	EUR	2020	strongly agree	29.6	6.21	18.97	41.96
Croatia	EUR	2015.83	strongly agree	28.61	13.64	7.65	54.52
Croatia	EUR	2016.33	strongly agree	30.85	17.05	6.12	61.43
Croatia	EUR	2018.25	strongly agree	40.4	6.83	28.8	54.21
Croatia	EUR	2018.33	strongly agree	43.74	5.84	32.9	55.31
Croatia	EUR	2018.42	strongly agree	39.45	1.54	36.42	42.33
Croatia	EUR	2018.5	strongly agree	38.82	1.52	35.63	41.73
Croatia	EUR	2018.58	strongly agree	43.12	6.46	30.07	55.13
Croatia	EUR	2018.67	strongly agree	43.86	8.01	28.62	59.69
Croatia	EUR	2018.75	strongly agree	47.67	9.34	31.03	67.05
Croatia	EUR	2018.83	strongly agree	49.22	10.7	26.79	69.58
Croatia	EUR	2018.92	strongly agree	48.18	11.63	25.85	70.02
Croatia	EUR	2019.25	strongly agree	46.14	13.39	17.19	68.21
Croatia	EUR	2019.58	strongly agree	40.61	14.38	10.75	64.18
Croatia	EUR	2019.75	strongly agree	36.96	14.99	8.56	58.38
Croatia	EUR	2019.83	strongly agree	39.79	15.73	11.89	64.66
Croatia	EUR	2019.92	strongly agree	36.18	15.95	10.81	65.08
Croatia	EUR	2020	strongly agree	36.13	17.83	8.48	67.6
Cyprus	EUR	2015.83	strongly agree	41.44	24.73	5.92	88.25
Cyprus	EUR	2016.33	strongly agree	41.5	24.49	6.38	89.35
Cyprus	EUR	2018.25	strongly agree	52.24	8.01	38.26	68.07
Cyprus	EUR	2018.33	strongly agree	52.83	6.19	40.34	63.58
Cyprus	EUR	2018.42	strongly agree	44.11	1.21	41.83	46.56
Cyprus	EUR	2018.5	strongly agree	45.68	5.86	34.99	57.17
Cyprus	EUR	2018.58	strongly agree	45.52	6.57	32.68	58.21
Cyprus	EUR	2018.67	strongly agree	44.23	7.97	30.19	59.5
Cyprus	EUR	2018.75	strongly agree	46.51	8.46	29.95	60.58
Cyprus	EUR	2018.83	strongly agree	46.67	9.6	26.23	62.5
Cyprus	EUR	2018.92	strongly agree	44.63	10.67	23.39	64.31
Cyprus	EUR	2019.25	strongly agree	42.88	14.47	16.26	69.2
Cyprus	EUR	2019.58	strongly agree	42.33	17.98	11.35	78.08
Cyprus	EUR	2019.75	strongly agree	40.41	19.28	8.51	78.43
Cyprus	EUR	2019.83	strongly agree	43.83	20.79	6.87	78.71
Cyprus	EUR	2019.92	strongly agree	40.57	20.01	8.64	80.23
Cyprus	EUR	2020	strongly agree	39.68	20.23	12.49	83.18
Czech Republic	EUR	2015.83	strongly agree	41.84	1.51	39.06	44.91
Czech Republic	EUR	2016.33	strongly agree	42.72	13.34	18.44	66.83
Czech Republic	EUR	2018.25	strongly agree	30.74	6.15	20.87	44.92
Czech Republic	EUR	2018.33	strongly agree	34.53	5.38	24.7	46.15
Czech Republic	EUR	2018.42	strongly agree	28.13	1.34	25.48	30.67
Czech Republic	EUR	2018.5	strongly agree	35.52	4.68	27.07	45.37
Czech Republic	EUR	2018.58	strongly agree	38.48	5.05	29.72	48.86
Czech Republic	EUR	2018.67	strongly agree	43.59	1.59	40.58	46.73
Czech Republic	EUR	2018.75	strongly agree	47.98	7.23	33.36	61.03
Czech Republic	EUR	2018.83	strongly agree	49.46	8.77	33.61	66.99
Czech Republic	EUR	2018.92	strongly agree	49.63	8.98	30.52	65.55
Czech Republic	EUR	2019.25	strongly agree	45	14.28	20.56	69.35
Czech Republic	EUR	2019.58	strongly agree	41.7	12.16	18.85	64.75
Czech Republic	EUR	2019.75	strongly agree	39.72	7.88	24.07	55.14
Czech Republic	EUR	2019.83	strongly agree	42.85	1.5	39.93	45.82
Czech Republic	EUR	2019.92	strongly agree	38.95	6.16	27.88	50.53
Czech Republic	EUR	2020	strongly agree	38.17	7.72	23.76	52.22
Denmark	EUR	2015.83	strongly agree	38.36	2.24	34.25	43.16
Denmark	EUR	2016.33	strongly agree	46.26	13.09	21.4	69.27
Denmark	EUR	2018.25	strongly agree	54.81	7.5	38.96	68.18
Denmark	EUR	2018.33	strongly agree	59.93	6.13	47.85	70.73
Denmark	EUR	2018.42	strongly agree	55.94	1.14	53.66	58
Denmark	EUR	2018.5	strongly agree	60.45	6.07	47.4	71.78
Denmark	EUR	2018.58	strongly agree	61.13	7.01	48.07	73.44
Denmark	EUR	2018.67	strongly agree	61.16	8.47	44.25	75.91
Denmark	EUR	2018.75	strongly agree	62.57	10.34	41.6	80.09
Denmark	EUR	2018.83	strongly agree	61.43	11.32	39.88	81.66
Denmark	EUR	2018.92	strongly agree	57.41	12.9	32.93	80.11
Denmark	EUR	2019.25	strongly agree	49.94	16.54	24.1	87.44
Denmark	EUR	2019.58	strongly agree	49.09	18.38	16.59	80.9
Denmark	EUR	2019.75	strongly agree	48.24	20.93	12.68	81.27
Denmark	EUR	2019.83	strongly agree	50.87	22.49	11.37	83.77
Denmark	EUR	2019.92	strongly agree	47.24	21.53	10.09	81.66
Denmark	EUR	2020	strongly agree	47.2	22.1	7.53	78.47
Estonia	EUR	2015.83	strongly agree	20.46	10.62	3.8	40.1
Estonia	EUR	2016.33	strongly agree	25.85	13.58	5.01	51.77
Estonia	EUR	2018.25	strongly agree	31.3	6.82	19.13	43.85
Estonia	EUR	2018.33	strongly agree	34.32	5.27	25.31	44.76
Estonia	EUR	2018.42	strongly agree	27.24	1.32	24.71	29.84
Estonia	EUR	2018.5	strongly agree	34.74	1.54	31.76	37.49
Estonia	EUR	2018.58	strongly agree	34.07	5.97	24.36	47.65
Estonia	EUR	2018.67	strongly agree	36.12	7.54	22.15	49.24
Estonia	EUR	2018.75	strongly agree	39.38	9.75	22.09	58.59
Estonia	EUR	2018.83	strongly agree	40.14	9.09	23.87	57.2
Estonia	EUR	2018.92	strongly agree	39.19	11.24	16.87	61.31
Estonia	EUR	2019.25	strongly agree	35.51	13.55	15.91	66.76
Estonia	EUR	2019.58	strongly agree	32.19	11.28	13.02	55.61
Estonia	EUR	2019.75	strongly agree	31.77	13.82	9.36	63.78
Estonia	EUR	2019.83	strongly agree	34.95	14.16	9.11	62.83
Estonia	EUR	2019.92	strongly agree	31.82	13.65	6.25	57.82
Estonia	EUR	2020	strongly agree	31.96	15.52	4.76	64.06
Finland	EUR	2015.83	strongly agree	61.54	1.51	58.48	64.46
Finland	EUR	2016.33	strongly agree	60.86	14.48	32.16	86.5
Finland	EUR	2018.25	strongly agree	54.87	8.49	38.53	70.71
Finland	EUR	2018.33	strongly agree	57.04	6.28	44.9	68.22
Finland	EUR	2018.42	strongly agree	47.35	1.15	44.96	49.42
Finland	EUR	2018.5	strongly agree	49	6.29	36.37	60.2
Finland	EUR	2018.58	strongly agree	47.62	7.42	34.81	64.44
Finland	EUR	2018.67	strongly agree	46.58	9.23	29.69	64.34
Finland	EUR	2018.75	strongly agree	48.59	11.72	28.02	71.62
Finland	EUR	2018.83	strongly agree	49.5	14.25	24.38	75.37
Finland	EUR	2018.92	strongly agree	49.64	14.87	24.7	75.35
Finland	EUR	2019.25	strongly agree	57.34	17.78	28.35	86.47
Finland	EUR	2019.58	strongly agree	66.06	11.96	41.44	84.99
Finland	EUR	2019.75	strongly agree	66.68	6.41	55.4	80.58
Finland	EUR	2019.83	strongly agree	70.17	1.3	67.48	72.59
Finland	EUR	2019.92	strongly agree	65.74	6.11	55.05	77.85
Finland	EUR	2020	strongly agree	64.49	8.69	47.54	79.83
France	EUR	2015.83	strongly agree	8.85	0.88	7.22	10.51
France	EUR	2016.33	strongly agree	15.71	7.62	3.31	29.23
France	EUR	2018.25	strongly agree	26.6	5.45	16.94	38.14
France	EUR	2018.33	strongly agree	28.56	5.35	18.36	38.48
France	EUR	2018.42	strongly agree	21.21	1.3	18.66	23.53
France	EUR	2018.5	strongly agree	23.57	4.46	15.96	32.47
France	EUR	2018.58	strongly agree	22.16	4.13	14.21	29.8
France	EUR	2018.67	strongly agree	21.09	3.53	15.11	28.27
France	EUR	2018.75	strongly agree	21.59	3.72	13.93	28.8
France	EUR	2018.83	strongly agree	21.86	1.34	19.31	24.51
France	EUR	2018.92	strongly agree	20.34	4.78	10.9	28.31
France	EUR	2019.25	strongly agree	25.19	9.93	9.93	42.95
France	EUR	2019.58	strongly agree	33.72	11.14	15.03	54.6
France	EUR	2019.75	strongly agree	32.82	6.97	20.42	46.49
France	EUR	2019.83	strongly agree	35.08	5.68	23.71	45.47
France	EUR	2019.92	strongly agree	29.71	1.48	26.96	32.59
France	EUR	2020	strongly agree	27.77	5.38	17.61	37.85
Georgia	EUR	2015.83	strongly agree	30.76	1.55	27.77	33.76
Georgia	EUR	2016.33	strongly agree	32.25	14.47	9.71	59.54
Georgia	EUR	2018.25	strongly agree	48.53	13.57	24.7	75.2
Georgia	EUR	2018.33	strongly agree	52.16	10.86	30.36	71.57
Georgia	EUR	2018.42	strongly agree	46.02	9.02	27.87	61.89
Georgia	EUR	2018.5	strongly agree	50.55	7.76	36.21	65.25
Georgia	EUR	2018.58	strongly agree	51.79	6.65	39.05	64.86
Georgia	EUR	2018.67	strongly agree	51.93	1.66	48.68	54.85
Georgia	EUR	2018.75	strongly agree	54.06	7.08	40.32	66.81
Georgia	EUR	2018.83	strongly agree	54.3	8.33	39.98	70.04
Georgia	EUR	2018.92	strongly agree	51.81	9.54	32.01	69.23
Georgia	EUR	2019.25	strongly agree	45.63	15.28	14.7	72.71
Georgia	EUR	2019.58	strongly agree	41.51	19.6	7.92	71.55
Georgia	EUR	2019.75	strongly agree	38.58	20.86	6.02	72.32
Georgia	EUR	2019.83	strongly agree	40.46	20.88	9.59	78.26
Georgia	EUR	2019.92	strongly agree	36.82	19.5	3.96	69.04
Georgia	EUR	2020	strongly agree	36.62	20.14	6.57	72.4
Germany	EUR	2015.83	strongly agree	42.8	1.6	39.85	46.02
Germany	EUR	2016.33	strongly agree	57.16	11.58	35.2	81.85
Germany	EUR	2018.25	strongly agree	48.29	6.99	34.78	62.3
Germany	EUR	2018.33	strongly agree	50.6	6.08	38.48	61.71
Germany	EUR	2018.42	strongly agree	41.12	1.54	38.23	44.01
Germany	EUR	2018.5	strongly agree	44.16	5.31	33.01	53.58
Germany	EUR	2018.58	strongly agree	44.75	5.14	34.87	55.12
Germany	EUR	2018.67	strongly agree	45.13	5.34	34.86	54.92
Germany	EUR	2018.75	strongly agree	46.99	1.59	44.12	50.21
Germany	EUR	2018.83	strongly agree	46.49	6.45	33.08	57.7
Germany	EUR	2018.92	strongly agree	44.4	8.37	29.39	60.24
Germany	EUR	2019.25	strongly agree	43.18	9.85	25.36	61.73
Germany	EUR	2019.58	strongly agree	45.47	9.57	25.97	63.33
Germany	EUR	2019.75	strongly agree	46.79	8.35	28.44	60.73
Germany	EUR	2019.83	strongly agree	52.49	5.99	37.42	63.18
Germany	EUR	2019.92	strongly agree	50.77	1.52	47.84	53.72
Germany	EUR	2020	strongly agree	52.28	6.26	40.39	63.56
Greece	EUR	2015.83	strongly agree	26.04	1.38	23.43	28.86
Greece	EUR	2016.33	strongly agree	35.33	15.57	7.16	67.74
Greece	EUR	2018.25	strongly agree	50.91	7.85	36.18	67.72
Greece	EUR	2018.33	strongly agree	53.72	5.84	41.99	64.02
Greece	EUR	2018.42	strongly agree	45.85	1.08	43.81	48.01
Greece	EUR	2018.5	strongly agree	48.87	6.32	37.16	60.65
Greece	EUR	2018.58	strongly agree	49.56	7.76	35.32	64.6
Greece	EUR	2018.67	strongly agree	49.48	10.44	30.84	67.78
Greece	EUR	2018.75	strongly agree	50.72	11.22	29.73	71.14
Greece	EUR	2018.83	strongly agree	51.51	12.42	27.46	72.08
Greece	EUR	2018.92	strongly agree	49.49	13.92	20.33	71.85
Greece	EUR	2019.25	strongly agree	53.38	11.89	31.51	77.55
Greece	EUR	2019.58	strongly agree	61.93	11.41	35.42	78.63
Greece	EUR	2019.75	strongly agree	62.94	16.03	27.97	83.51
Greece	EUR	2019.83	strongly agree	65.41	18.56	25.67	90.32
Greece	EUR	2019.92	strongly agree	61.65	19.86	20.05	87.51
Greece	EUR	2020	strongly agree	60.79	18.81	23.75	89.41
Hungary	EUR	2015.83	strongly agree	53.16	21.56	17.57	90.96
Hungary	EUR	2016.33	strongly agree	53.47	19.7	12.8	85.32
Hungary	EUR	2018.25	strongly agree	60.07	7.17	46.44	73.81
Hungary	EUR	2018.33	strongly agree	63.85	5.24	53.84	73.79
Hungary	EUR	2018.42	strongly agree	57.14	1.54	54.17	59.92
Hungary	EUR	2018.5	strongly agree	61.04	5.36	50.12	71.38
Hungary	EUR	2018.58	strongly agree	62.12	5.87	50.87	72.99
Hungary	EUR	2018.67	strongly agree	62.61	5.96	51.29	73.53
Hungary	EUR	2018.75	strongly agree	65.42	5.57	54.76	76.58
Hungary	EUR	2018.83	strongly agree	66.75	1.46	63.97	69.62
Hungary	EUR	2018.92	strongly agree	64.29	7.44	48.85	77.76
Hungary	EUR	2019.25	strongly agree	61.13	12.75	36.72	84.83
Hungary	EUR	2019.58	strongly agree	61.25	16.81	30.01	92.12
Hungary	EUR	2019.75	strongly agree	61.08	18.21	27.59	91.99
Hungary	EUR	2019.83	strongly agree	65.21	15.67	33.39	90.69
Hungary	EUR	2019.92	strongly agree	61.73	16.69	29.58	91.94
Hungary	EUR	2020	strongly agree	62	17.96	26.72	92.59
Iceland	EUR	2015.83	strongly agree	53.73	1.57	50.79	56.69
Iceland	EUR	2016.33	strongly agree	47.91	15.46	21.46	75.73
Iceland	EUR	2018.25	strongly agree	25.24	5.04	16.39	35.91
Iceland	EUR	2018.33	strongly agree	27.25	1.98	23.28	30.97
Iceland	EUR	2018.42	strongly agree	22.7	4.25	14.57	30.83
Iceland	EUR	2018.5	strongly agree	26.26	6.22	14.81	38.64
Iceland	EUR	2018.58	strongly agree	27.39	7.38	13.04	40.8
Iceland	EUR	2018.67	strongly agree	29.03	8.32	13.69	44.72
Iceland	EUR	2018.75	strongly agree	32.02	10.32	11.67	50.48
Iceland	EUR	2018.83	strongly agree	33.95	13.05	8.62	57.03
Iceland	EUR	2018.92	strongly agree	32.61	14.21	7.34	57.26
Iceland	EUR	2019.25	strongly agree	29.48	15.09	6.24	60.81
Iceland	EUR	2019.58	strongly agree	28.65	13.58	8.14	59.37
Iceland	EUR	2019.75	strongly agree	28.85	12.21	11.1	56.92
Iceland	EUR	2019.83	strongly agree	33.14	15.05	11.08	64.46
Iceland	EUR	2019.92	strongly agree	30.91	13.42	12.23	62.85
Iceland	EUR	2020	strongly agree	31.63	13.09	11.38	60.25
Ireland	EUR	2015.83	strongly agree	44.47	1.51	41.56	47.33
Ireland	EUR	2016.33	strongly agree	48.74	13.79	24.3	77.9
Ireland	EUR	2018.25	strongly agree	42.65	5.92	32.27	55.44
Ireland	EUR	2018.33	strongly agree	46.85	1.15	44.84	49.22
Ireland	EUR	2018.42	strongly agree	41.2	5.92	29.99	51.87
Ireland	EUR	2018.5	strongly agree	45.94	8.99	28.21	62.05
Ireland	EUR	2018.58	strongly agree	48.48	10.67	28.45	65.95
Ireland	EUR	2018.67	strongly agree	50.06	12.98	28.01	72.92
Ireland	EUR	2018.75	strongly agree	53.28	13.73	31.09	78.86
Ireland	EUR	2018.83	strongly agree	53.78	15.65	29.61	80.55
Ireland	EUR	2018.92	strongly agree	51.56	18.22	24.8	84.97
Ireland	EUR	2019.25	strongly agree	49.86	16.24	23.2	80.87
Ireland	EUR	2019.58	strongly agree	50.79	10.69	30.23	69.83
Ireland	EUR	2019.75	strongly agree	50.25	6.72	36.92	62.73
Ireland	EUR	2019.83	strongly agree	53.58	1.62	50.42	56.81
Ireland	EUR	2019.92	strongly agree	49.75	6.35	38.35	62.16
Ireland	EUR	2020	strongly agree	48.53	8.43	32.93	65.24
Israel	EUR	2015.83	strongly agree	39.05	18.25	8.6	69.48
Israel	EUR	2016.33	strongly agree	42.87	16.92	3.56	69.7
Israel	EUR	2018.25	strongly agree	43.42	14.75	17.73	74.84
Israel	EUR	2018.33	strongly agree	45.79	11.78	23.41	68.47
Israel	EUR	2018.42	strongly agree	38.44	8.8	17.81	54.34
Israel	EUR	2018.5	strongly agree	40.98	7.19	27.28	55.54
Israel	EUR	2018.58	strongly agree	40.02	1.55	37.07	42.95
Israel	EUR	2018.67	strongly agree	40.14	6.98	27.64	53.35
Israel	EUR	2018.75	strongly agree	42.81	9.04	25.05	60.36
Israel	EUR	2018.83	strongly agree	44.4	10.27	25.83	64.61
Israel	EUR	2018.92	strongly agree	43.27	12.45	24.01	71.38
Israel	EUR	2019.25	strongly agree	50.89	16.08	22.91	83.17
Israel	EUR	2019.58	strongly agree	58.57	15.13	30.61	87.78
Israel	EUR	2019.75	strongly agree	57.92	15.61	29.7	89.27
Israel	EUR	2019.83	strongly agree	60.93	14.31	38.59	93.74
Israel	EUR	2019.92	strongly agree	56.57	15.03	22.78	80.98
Israel	EUR	2020	strongly agree	55.32	16.1	23.18	84.07
Italy	EUR	2015.83	strongly agree	24.81	1.37	22.25	27.64
Italy	EUR	2016.33	strongly agree	38.83	14.36	12.35	66.64
Italy	EUR	2018.25	strongly agree	50.02	7.19	36.16	62.87
Italy	EUR	2018.33	strongly agree	52.03	6.02	39.26	63.39
Italy	EUR	2018.42	strongly agree	43.84	1.55	40.99	46.98
Italy	EUR	2018.5	strongly agree	44.59	5.7	32.94	55.53
Italy	EUR	2018.58	strongly agree	43.84	5.99	31.74	54.61
Italy	EUR	2018.67	strongly agree	41.63	5.85	29.04	52.76
Italy	EUR	2018.75	strongly agree	42.14	1.59	38.94	45.15
Italy	EUR	2018.83	strongly agree	40.99	5.91	30	53.06
Italy	EUR	2018.92	strongly agree	38.53	7.6	25.33	52.65
Italy	EUR	2019.25	strongly agree	36.15	9.5	16.56	51.59
Italy	EUR	2019.58	strongly agree	42.47	10.19	23.49	62.36
Italy	EUR	2019.75	strongly agree	44.29	6.51	31.89	56.38
Italy	EUR	2019.83	strongly agree	49.64	1.43	47.07	52.59
Italy	EUR	2019.92	strongly agree	46.86	6.64	34.84	58.92
Italy	EUR	2020	strongly agree	47.79	9.92	29.83	67.14
Kazakhstan	EUR	2015.83	strongly agree	35.53	17.22	5.3	64.76
Kazakhstan	EUR	2016.33	strongly agree	43.07	18.98	6.76	73.5
Kazakhstan	EUR	2018.25	strongly agree	33.91	11.63	12.59	55.24
Kazakhstan	EUR	2018.33	strongly agree	37.85	10.05	17.05	56.34
Kazakhstan	EUR	2018.42	strongly agree	33.53	7.81	19.3	48.66
Kazakhstan	EUR	2018.5	strongly agree	38.64	6.94	26.68	53.36
Kazakhstan	EUR	2018.58	strongly agree	40.34	1.64	37.15	43.39
Kazakhstan	EUR	2018.67	strongly agree	42.55	7.1	29.71	56.61
Kazakhstan	EUR	2018.75	strongly agree	46.47	10.08	24.09	62.6
Kazakhstan	EUR	2018.83	strongly agree	47.23	11.45	24.06	66.4
Kazakhstan	EUR	2018.92	strongly agree	46.32	12.04	20.99	66.52
Kazakhstan	EUR	2019.25	strongly agree	39	12.39	16.8	61.65
Kazakhstan	EUR	2019.58	strongly agree	35.64	9.41	16.43	54.41
Kazakhstan	EUR	2019.75	strongly agree	34.82	7.26	19.65	46.93
Kazakhstan	EUR	2019.83	strongly agree	38.46	6.01	27.22	50.09
Kazakhstan	EUR	2019.92	strongly agree	35.28	1.81	31.98	38.9
Kazakhstan	EUR	2020	strongly agree	36.14	7.39	23.53	51.26
Kosovo	EUR	2015.83	strongly agree	54.96	1.61	51.77	57.96
Kosovo	EUR	2016.33	strongly agree	52.74	16.03	23.71	80.8
Kosovo	EUR	2018.25	strongly agree	60.53	8.92	44.92	77.91
Kosovo	EUR	2018.33	strongly agree	62.42	6.89	48.7	75.16
Kosovo	EUR	2018.42	strongly agree	53.58	5.94	41.65	64.25
Kosovo	EUR	2018.5	strongly agree	55.83	1.66	52.76	59.03
Kosovo	EUR	2018.58	strongly agree	55.17	6.47	43.87	69
Kosovo	EUR	2018.67	strongly agree	55.41	8.88	37.05	70.08
Kosovo	EUR	2018.75	strongly agree	56.77	11.16	29.59	73.45
Kosovo	EUR	2018.83	strongly agree	56.89	12.88	28.04	76.43
Kosovo	EUR	2018.92	strongly agree	55.81	14.63	26.6	81.98
Kosovo	EUR	2019.25	strongly agree	57.39	17.36	28.08	87.04
Kosovo	EUR	2019.58	strongly agree	59.54	10.25	43.55	81.45
Kosovo	EUR	2019.75	strongly agree	58.61	7.66	45.09	73.52
Kosovo	EUR	2019.83	strongly agree	62.42	1.44	59.52	65.08
Kosovo	EUR	2019.92	strongly agree	58.97	6.1	47.54	71.48
Kosovo	EUR	2020	strongly agree	58.61	9.24	38.68	74.81
Kyrgyzstan	EUR	2015.83	strongly agree	63.7	16.08	31.38	89.25
Kyrgyzstan	EUR	2016.33	strongly agree	63.47	15.33	33.91	89.52
Kyrgyzstan	EUR	2018.25	strongly agree	64.67	10.04	44.59	83.33
Kyrgyzstan	EUR	2018.33	strongly agree	66.9	6.88	52.3	80.69
Kyrgyzstan	EUR	2018.42	strongly agree	60.05	6.6	47.8	72.6
Kyrgyzstan	EUR	2018.5	strongly agree	63.24	1.66	60.12	66.45
Kyrgyzstan	EUR	2018.58	strongly agree	63.7	5.84	52.88	74.97
Kyrgyzstan	EUR	2018.67	strongly agree	64.3	7.55	49.29	77.51
Kyrgyzstan	EUR	2018.75	strongly agree	66.61	9.27	48.35	82.9
Kyrgyzstan	EUR	2018.83	strongly agree	67.1	11.55	43.58	87.24
Kyrgyzstan	EUR	2018.92	strongly agree	66.17	11.95	42.98	87.23
Kyrgyzstan	EUR	2019.25	strongly agree	66.28	15.44	35.42	94.12
Kyrgyzstan	EUR	2019.58	strongly agree	66.25	14.78	35.47	87.57
Kyrgyzstan	EUR	2019.75	strongly agree	64.44	14.48	33.91	84.38
Kyrgyzstan	EUR	2019.83	strongly agree	67.3	13.8	40.93	87.44
Kyrgyzstan	EUR	2019.92	strongly agree	63.11	16.57	31.61	87.62
Kyrgyzstan	EUR	2020	strongly agree	62.07	16.25	32.83	88.87
Latvia	EUR	2015.83	strongly agree	18.89	1.23	16.47	21.33
Latvia	EUR	2016.33	strongly agree	30.95	11.54	8.39	51.24
Latvia	EUR	2018.25	strongly agree	28.28	6.03	18.21	41.32
Latvia	EUR	2018.33	strongly agree	29.37	5.12	19.4	38.86
Latvia	EUR	2018.42	strongly agree	23.07	1.25	20.86	25.73
Latvia	EUR	2018.5	strongly agree	24.78	4.63	15.34	32.96
Latvia	EUR	2018.58	strongly agree	24.53	4.56	15.93	33.29
Latvia	EUR	2018.67	strongly agree	24.33	4.33	16.47	33.06
Latvia	EUR	2018.75	strongly agree	25.85	1.39	23	28.36
Latvia	EUR	2018.83	strongly agree	26.58	4.92	16.43	35.08
Latvia	EUR	2018.92	strongly agree	25.14	5.65	14.07	35.32
Latvia	EUR	2019.25	strongly agree	28.54	11.52	8.02	50.24
Latvia	EUR	2019.58	strongly agree	36.49	14.97	8.33	61.88
Latvia	EUR	2019.75	strongly agree	38.42	13.88	11.88	63.37
Latvia	EUR	2019.83	strongly agree	42.43	13.47	18.97	70.22
Latvia	EUR	2019.92	strongly agree	39.2	12.88	14.04	63.63
Latvia	EUR	2020	strongly agree	39.35	14.25	11.6	64.74
Lithuania	EUR	2015.83	strongly agree	26.62	20.61	2.91	68.87
Lithuania	EUR	2016.33	strongly agree	29.27	23.67	3.25	72.28
Lithuania	EUR	2018.25	strongly agree	41.12	7.4	27.05	55.39
Lithuania	EUR	2018.33	strongly agree	43.65	5.68	32.37	54.44
Lithuania	EUR	2018.42	strongly agree	34.96	1.51	32.22	37.98
Lithuania	EUR	2018.5	strongly agree	36.35	5.18	26.89	47.11
Lithuania	EUR	2018.58	strongly agree	34.03	6.08	22.95	46.47
Lithuania	EUR	2018.67	strongly agree	32.34	5.52	23.37	44.52
Lithuania	EUR	2018.75	strongly agree	32.19	1.68	28.57	35.07
Lithuania	EUR	2018.83	strongly agree	31.66	5.82	20.87	43.34
Lithuania	EUR	2018.92	strongly agree	28.05	6.1	17.03	38.89
Lithuania	EUR	2019.25	strongly agree	23.29	9.48	5.82	39.7
Lithuania	EUR	2019.58	strongly agree	20.45	10.63	2.52	40.71
Lithuania	EUR	2019.75	strongly agree	18.77	11.15	2.17	43.33
Lithuania	EUR	2019.83	strongly agree	20.75	11.71	3.13	47.1
Lithuania	EUR	2019.92	strongly agree	18.77	10.93	3.1	39.05
Lithuania	EUR	2020	strongly agree	19.16	11.58	3.27	42.96
Luxembourg	EUR	2015.83	strongly agree	58.91	22.29	21.58	93.09
Luxembourg	EUR	2016.33	strongly agree	67.6	20.78	29.44	97.26
Luxembourg	EUR	2018.25	strongly agree	43.57	7.77	30.21	58.78
Luxembourg	EUR	2018.33	strongly agree	43.11	6.16	32.08	55.81
Luxembourg	EUR	2018.42	strongly agree	34.11	2.12	29.89	37.96
Luxembourg	EUR	2018.5	strongly agree	34.78	5.1	25.85	44.55
Luxembourg	EUR	2018.58	strongly agree	33.2	6.01	22.52	46.64
Luxembourg	EUR	2018.67	strongly agree	32.76	5.95	21.02	44.88
Luxembourg	EUR	2018.75	strongly agree	35.01	5.45	25.67	46.27
Luxembourg	EUR	2018.83	strongly agree	34.49	1.5	31.68	37.49
Luxembourg	EUR	2018.92	strongly agree	35.13	6.84	23.4	49.15
Luxembourg	EUR	2019.25	strongly agree	44.68	13.76	19.71	70.07
Luxembourg	EUR	2019.58	strongly agree	58.7	18.3	22.33	89.31
Luxembourg	EUR	2019.75	strongly agree	61.72	18.9	24.83	89.9
Luxembourg	EUR	2019.83	strongly agree	66.15	17.91	34.13	93.78
Luxembourg	EUR	2019.92	strongly agree	64.19	17.66	31.84	91.01
Luxembourg	EUR	2020	strongly agree	64.01	16.83	33.25	92.03
Macedonia	EUR	2015.83	strongly agree	39.09	1.43	36.12	41.65
Macedonia	EUR	2016.33	strongly agree	36.12	14.53	11.63	63
Macedonia	EUR	2018.25	strongly agree	40.96	13.5	16.29	66.49
Macedonia	EUR	2018.33	strongly agree	44.2	13.6	15.13	67.64
Macedonia	EUR	2018.42	strongly agree	37.45	11.94	16.04	60.92
Macedonia	EUR	2018.5	strongly agree	41.03	11.46	18.67	59.58
Macedonia	EUR	2018.58	strongly agree	41.08	11.03	21.47	61.01
Macedonia	EUR	2018.67	strongly agree	41.8	9.84	23.78	58.95
Macedonia	EUR	2018.75	strongly agree	44.09	7.66	29.28	57.12
Macedonia	EUR	2018.83	strongly agree	44.69	1.65	41.31	47.72
Macedonia	EUR	2018.92	strongly agree	43.73	6.75	31.35	56.73
Macedonia	EUR	2019.25	strongly agree	44.59	13.17	24.67	73.06
Macedonia	EUR	2019.58	strongly agree	39.97	10.72	18.96	61.83
Macedonia	EUR	2019.75	strongly agree	35.76	7.34	23.03	50.97
Macedonia	EUR	2019.83	strongly agree	37.47	5.79	27.54	50.1
Macedonia	EUR	2019.92	strongly agree	33.95	1.42	31.33	36.83
Macedonia	EUR	2020	strongly agree	33.53	6.46	19.74	44.36
Malta	EUR	2015.83	strongly agree	46.92	21.6	7.34	82.17
Malta	EUR	2016.33	strongly agree	52.91	22.29	8.27	85.59
Malta	EUR	2018.25	strongly agree	52.64	7.1	39.33	66.53
Malta	EUR	2018.33	strongly agree	55.36	1.59	52.51	58.58
Malta	EUR	2018.42	strongly agree	27.32	1.79	24.12	31.04
Malta	EUR	2018.5	strongly agree	30.96	5.45	20.53	41.22
Malta	EUR	2018.58	strongly agree	27.05	6.68	14.13	39.11
Malta	EUR	2018.67	strongly agree	24.95	8.55	10.7	43.01
Malta	EUR	2018.75	strongly agree	25.45	10.12	8.13	45.32
Malta	EUR	2018.83	strongly agree	26.62	12	7.16	50.25
Malta	EUR	2018.92	strongly agree	26.81	13.49	5.36	54.65
Malta	EUR	2019.25	strongly agree	36.63	18.22	6.17	68.14
Malta	EUR	2019.58	strongly agree	43.87	19.16	13.59	77.73
Malta	EUR	2019.75	strongly agree	43.48	20.85	11.5	83.26
Malta	EUR	2019.83	strongly agree	47.22	20.28	15.1	83.51
Malta	EUR	2019.92	strongly agree	43.46	19.61	12.6	79.12
Malta	EUR	2020	strongly agree	42.76	20.74	11.65	80.8
Moldova	EUR	2015.83	strongly agree	46.33	19.86	11.16	81.48
Moldova	EUR	2016.33	strongly agree	48.02	15.88	15.37	72.98
Moldova	EUR	2018.25	strongly agree	29.99	10.97	8.3	49.13
Moldova	EUR	2018.33	strongly agree	32.07	9.76	14	50.64
Moldova	EUR	2018.42	strongly agree	25.88	6.96	12.05	38.77
Moldova	EUR	2018.5	strongly agree	27.59	5.58	17.3	38.45
Moldova	EUR	2018.58	strongly agree	28.06	1.49	25.49	31.09
Moldova	EUR	2018.67	strongly agree	29.39	6.25	17.22	41.48
Moldova	EUR	2018.75	strongly agree	31.91	7.65	16.81	45.64
Moldova	EUR	2018.83	strongly agree	34.07	11.12	10.97	54.37
Moldova	EUR	2018.92	strongly agree	33.95	13.45	8.4	58.15
Moldova	EUR	2019.25	strongly agree	38.89	18.54	3.06	69.13
Moldova	EUR	2019.58	strongly agree	43.77	18.01	10.82	74.85
Moldova	EUR	2019.75	strongly agree	43.43	16.71	13.76	74.4
Moldova	EUR	2019.83	strongly agree	47.11	17.12	13.59	74.24
Moldova	EUR	2019.92	strongly agree	43.07	16.94	11.07	72.28
Moldova	EUR	2020	strongly agree	41.92	16.3	9.23	68.51
Montenegro	EUR	2015.83	strongly agree	34.44	18.53	6.05	66.42
Montenegro	EUR	2016.33	strongly agree	37.09	17.51	7.29	71.27
Montenegro	EUR	2018.25	strongly agree	32.1	9.55	15.84	52.73
Montenegro	EUR	2018.33	strongly agree	33.66	8.15	18.71	49.6
Montenegro	EUR	2018.42	strongly agree	27.35	5.28	17.7	37.77
Montenegro	EUR	2018.5	strongly agree	30.04	5.34	19.87	40.22
Montenegro	EUR	2018.58	strongly agree	30.68	1.53	27.67	33.53
Montenegro	EUR	2018.67	strongly agree	32.01	6.43	19.95	43.87
Montenegro	EUR	2018.75	strongly agree	36.16	9.18	18.15	53.67
Montenegro	EUR	2018.83	strongly agree	38.7	11.6	17.08	59.98
Montenegro	EUR	2018.92	strongly agree	39.83	11.76	18.55	61.31
Montenegro	EUR	2019.25	strongly agree	48.63	17.43	21.64	82.6
Montenegro	EUR	2019.58	strongly agree	58.68	18.44	24.47	89.39
Montenegro	EUR	2019.75	strongly agree	58.35	19.76	21.3	87.97
Montenegro	EUR	2019.83	strongly agree	60.89	19.06	26.39	90.8
Montenegro	EUR	2019.92	strongly agree	56.09	20.17	20.93	88.02
Montenegro	EUR	2020	strongly agree	53.82	20.63	19.39	86.35
Netherlands	EUR	2015.83	strongly agree	20.45	1.18	18.27	22.85
Netherlands	EUR	2016.33	strongly agree	34.55	14.44	10.4	60.98
Netherlands	EUR	2018.25	strongly agree	38.71	5.86	28.01	49.64
Netherlands	EUR	2018.33	strongly agree	40.01	1.57	36.99	43.01
Netherlands	EUR	2018.42	strongly agree	44.34	1.52	41.43	47.25
Netherlands	EUR	2018.5	strongly agree	45.41	6.33	34.29	57.45
Netherlands	EUR	2018.58	strongly agree	46.82	7.36	33.18	60.3
Netherlands	EUR	2018.67	strongly agree	48.47	8.43	32.39	64.52
Netherlands	EUR	2018.75	strongly agree	50.15	11.95	27.77	70.35
Netherlands	EUR	2018.83	strongly agree	48.6	12.42	25.47	69.44
Netherlands	EUR	2018.92	strongly agree	43.9	11.8	23.91	65.34
Netherlands	EUR	2019.25	strongly agree	33.49	14.09	14.44	69.62
Netherlands	EUR	2019.58	strongly agree	30.78	13.35	10.72	56.57
Netherlands	EUR	2019.75	strongly agree	29.76	12.9	9.17	53.31
Netherlands	EUR	2019.83	strongly agree	33.29	13.74	9.56	62.7
Netherlands	EUR	2019.92	strongly agree	29.75	12.24	7.56	53.55
Netherlands	EUR	2020	strongly agree	30.34	12.68	7.7	55.12
Northern Cyprus	EUR	2015.83	strongly agree	67.54	20.95	25.6	95.97
Northern Cyprus	EUR	2016.33	strongly agree	73.61	16.58	41.66	95.9
Northern Cyprus	EUR	2018.25	strongly agree	72.71	8.62	55.34	86.45
Northern Cyprus	EUR	2018.33	strongly agree	75.86	5.13	64.93	84.84
Northern Cyprus	EUR	2018.42	strongly agree	69.5	1.45	66.67	72.24
Northern Cyprus	EUR	2018.5	strongly agree	71.64	5.73	60.63	82.67
Northern Cyprus	EUR	2018.58	strongly agree	70.58	8.65	55.01	86.8
Northern Cyprus	EUR	2018.67	strongly agree	68.7	13.99	43.84	92.3
Northern Cyprus	EUR	2018.75	strongly agree	69.09	15.49	40.19	93.93
Northern Cyprus	EUR	2018.83	strongly agree	68.12	17.77	34.43	94.95
Northern Cyprus	EUR	2018.92	strongly agree	65.15	20.22	29.85	96.78
Northern Cyprus	EUR	2019.25	strongly agree	63.29	20.77	28.03	97.83
Northern Cyprus	EUR	2019.58	strongly agree	65.51	19.32	32.36	96.14
Northern Cyprus	EUR	2019.75	strongly agree	64.42	19.72	28.48	94.72
Northern Cyprus	EUR	2019.83	strongly agree	67.31	18.03	35.81	96.53
Northern Cyprus	EUR	2019.92	strongly agree	63.16	18.52	32.17	94.99
Northern Cyprus	EUR	2020	strongly agree	62.14	19.92	27.83	93.34
Norway	EUR	2015.83	strongly agree	59.02	21.71	21.38	91.93
Norway	EUR	2016.33	strongly agree	58.77	18.59	19.27	90.41
Norway	EUR	2018.25	strongly agree	61.86	7.76	46.18	76.78
Norway	EUR	2018.33	strongly agree	64.28	5.85	53	76.19
Norway	EUR	2018.42	strongly agree	57.26	1.69	53.99	60.65
Norway	EUR	2018.5	strongly agree	60.57	6.95	47.51	73.72
Norway	EUR	2018.58	strongly agree	61.3	8.74	44.46	76.76
Norway	EUR	2018.67	strongly agree	62.28	10.62	41.11	79.29
Norway	EUR	2018.75	strongly agree	65.07	11.47	42.71	86.93
Norway	EUR	2018.83	strongly agree	65.77	13.51	35.12	89.25
Norway	EUR	2018.92	strongly agree	65.14	15.53	33.2	91.01
Norway	EUR	2019.25	strongly agree	64.2	19.1	22.86	93.41
Norway	EUR	2019.58	strongly agree	61.84	21.15	22.73	94.8
Norway	EUR	2019.75	strongly agree	59.03	21.31	22.56	93.06
Norway	EUR	2019.83	strongly agree	61.16	21.88	22.45	93.13
Norway	EUR	2019.92	strongly agree	56.99	22.74	18.88	91.71
Norway	EUR	2020	strongly agree	57.17	21.83	16.2	89.01
Poland	EUR	2015.83	strongly agree	35.56	1.63	32.43	38.83
Poland	EUR	2016.33	strongly agree	55.95	15.25	29.62	84.58
Poland	EUR	2018.25	strongly agree	34.64	6.9	22.36	49.71
Poland	EUR	2018.33	strongly agree	37.19	5.45	26.01	47.4
Poland	EUR	2018.42	strongly agree	32.68	1.41	30	35.36
Poland	EUR	2018.5	strongly agree	38.49	5.46	28.43	49.47
Poland	EUR	2018.58	strongly agree	43.37	5.81	32.68	55.12
Poland	EUR	2018.67	strongly agree	49.05	6.34	35.87	59.89
Poland	EUR	2018.75	strongly agree	57.07	5.75	45.01	67.48
Poland	EUR	2018.83	strongly agree	64.16	1.68	60.89	67.42
Poland	EUR	2018.92	strongly agree	65.48	8.35	48.21	78.53
Poland	EUR	2019.25	strongly agree	67.39	14.54	41.04	89.89
Poland	EUR	2019.58	strongly agree	60.46	13.77	37.09	84.05
Poland	EUR	2019.75	strongly agree	56.12	8.16	37.21	70.31
Poland	EUR	2019.83	strongly agree	58.04	6.39	46.01	70.45
Poland	EUR	2019.92	strongly agree	52.78	1.67	49.89	56.09
Poland	EUR	2020	strongly agree	52.75	7.6	40.45	69.72
Portugal	EUR	2015.83	strongly agree	37.75	1.48	35.05	40.65
Portugal	EUR	2016.33	strongly agree	42.59	14.66	14.74	66.02
Portugal	EUR	2018.25	strongly agree	50.99	6.67	38.09	63.53
Portugal	EUR	2018.33	strongly agree	56.21	1.47	53.46	59.11
Portugal	EUR	2018.42	strongly agree	51.16	1.45	48.3	54.03
Portugal	EUR	2018.5	strongly agree	55.86	6.19	43.98	67.26
Portugal	EUR	2018.58	strongly agree	57.12	7.93	42.37	72.04
Portugal	EUR	2018.67	strongly agree	58.38	10.04	41.23	80.24
Portugal	EUR	2018.75	strongly agree	61.8	10.94	41.24	81.32
Portugal	EUR	2018.83	strongly agree	62.55	12.89	38.91	84.56
Portugal	EUR	2018.92	strongly agree	60.7	16.99	30.17	88.33
Portugal	EUR	2019.25	strongly agree	60.63	18.11	25.13	90.93
Portugal	EUR	2019.58	strongly agree	59.54	13.12	34.76	84.26
Portugal	EUR	2019.75	strongly agree	54.71	12.44	34.07	78.68
Portugal	EUR	2019.83	strongly agree	56.17	12.21	33.61	78.77
Portugal	EUR	2019.92	strongly agree	50.2	12.03	27.63	72.2
Portugal	EUR	2020	strongly agree	47.28	12.65	21.41	70.69
Romania	EUR	2015.83	strongly agree	42.85	1.51	39.72	45.64
Romania	EUR	2016.33	strongly agree	39.51	18.46	8.04	70.54
Romania	EUR	2018.25	strongly agree	59.28	7.4	42.84	71.82
Romania	EUR	2018.33	strongly agree	61.39	4.98	50.72	70.07
Romania	EUR	2018.42	strongly agree	54.85	1.41	52.15	57.64
Romania	EUR	2018.5	strongly agree	55.65	4.91	46.06	64.73
Romania	EUR	2018.58	strongly agree	54.89	1.6	51.96	57.99
Romania	EUR	2018.67	strongly agree	54.19	6.89	41.49	66.97
Romania	EUR	2018.75	strongly agree	55.74	8.46	42.37	72.64
Romania	EUR	2018.83	strongly agree	54.98	10.09	37.83	74.99
Romania	EUR	2018.92	strongly agree	53.32	11.1	31.82	74.4
Romania	EUR	2019.25	strongly agree	50.66	14.86	25.05	76.6
Romania	EUR	2019.58	strongly agree	57.68	11.41	36.4	80.44
Romania	EUR	2019.75	strongly agree	60.55	8.6	43.17	76.31
Romania	EUR	2019.83	strongly agree	64.62	6.66	52.77	76.91
Romania	EUR	2019.92	strongly agree	61.34	2.12	57.36	65.17
Romania	EUR	2020	strongly agree	60.93	6.63	48.48	72.62
Russia	EUR	2015.83	strongly agree	18.17	1.17	15.81	20.28
Russia	EUR	2016.33	strongly agree	22.99	8.86	6.76	40.85
Russia	EUR	2018.25	strongly agree	28.57	9.99	14.51	50.96
Russia	EUR	2018.33	strongly agree	31.2	8.27	16.54	47.79
Russia	EUR	2018.42	strongly agree	26.27	6.17	16.2	39.72
Russia	EUR	2018.5	strongly agree	29.79	5.4	19.6	40.75
Russia	EUR	2018.58	strongly agree	30.42	1.06	28.27	32.39
Russia	EUR	2018.67	strongly agree	32.58	5.71	22.72	43.86
Russia	EUR	2018.75	strongly agree	35.97	7.56	22.16	51.63
Russia	EUR	2018.83	strongly agree	37.54	7.72	24.76	54.19
Russia	EUR	2018.92	strongly agree	37.25	8.55	22.02	54.17
Russia	EUR	2019.25	strongly agree	37.72	13.54	16.16	65.94
Russia	EUR	2019.58	strongly agree	33.44	9.52	18.31	51.76
Russia	EUR	2019.75	strongly agree	28.05	6.05	16.82	40.07
Russia	EUR	2019.83	strongly agree	29.04	1.15	26.86	31.18
Russia	EUR	2019.92	strongly agree	23.25	4.51	15.13	32.47
Russia	EUR	2020	strongly agree	21.38	5.6	10.21	31.27
Serbia	EUR	2015.83	strongly agree	35.78	1.57	32.83	38.84
Serbia	EUR	2016.33	strongly agree	44.09	15.84	17.58	75.82
Serbia	EUR	2018.25	strongly agree	48.06	11.04	27.69	66.44
Serbia	EUR	2018.33	strongly agree	51.26	9.35	33.79	68.05
Serbia	EUR	2018.42	strongly agree	43.79	7.54	29.25	57.8
Serbia	EUR	2018.5	strongly agree	47.06	1.58	43.89	50.07
Serbia	EUR	2018.58	strongly agree	46.44	6.5	34.25	59.67
Serbia	EUR	2018.67	strongly agree	46.05	8.66	31.23	62.06
Serbia	EUR	2018.75	strongly agree	47.49	8.97	32.77	64.97
Serbia	EUR	2018.83	strongly agree	46.98	12.81	25.64	72.9
Serbia	EUR	2018.92	strongly agree	44.4	14.38	22.12	71.37
Serbia	EUR	2019.25	strongly agree	44.49	14.97	16.48	68.65
Serbia	EUR	2019.58	strongly agree	43.48	10.8	21.88	64.04
Serbia	EUR	2019.75	strongly agree	38.55	7.23	22.67	50.59
Serbia	EUR	2019.83	strongly agree	40.12	5.56	29.85	51.08
Serbia	EUR	2019.92	strongly agree	33.93	1.49	31.2	36.89
Serbia	EUR	2020	strongly agree	32.56	5.42	22.63	44.05
Slovakia	EUR	2015.83	strongly agree	33.91	21.33	6.56	76.8
Slovakia	EUR	2016.33	strongly agree	40.17	22.26	8.61	77.86
Slovakia	EUR	2018.25	strongly agree	24.82	5.81	14.46	36.55
Slovakia	EUR	2018.33	strongly agree	29.46	4.98	20.11	38.68
Slovakia	EUR	2018.42	strongly agree	25.87	1.29	23.57	28.68
Slovakia	EUR	2018.5	strongly agree	34.68	5.54	24.93	45.42
Slovakia	EUR	2018.58	strongly agree	41.12	5.48	31.5	51.87
Slovakia	EUR	2018.67	strongly agree	46.97	5.57	37.01	57.55
Slovakia	EUR	2018.75	strongly agree	55.76	1.61	52.51	58.68
Slovakia	EUR	2018.83	strongly agree	57.44	6.73	44.02	69.32
Slovakia	EUR	2018.92	strongly agree	57.49	8.02	43.45	73.4
Slovakia	EUR	2019.25	strongly agree	45.38	10.88	22.64	66.3
Slovakia	EUR	2019.58	strongly agree	35.06	12.25	11.98	56.53
Slovakia	EUR	2019.75	strongly agree	33.42	13	7.43	53.95
Slovakia	EUR	2019.83	strongly agree	37.51	16.31	10.85	68.51
Slovakia	EUR	2019.92	strongly agree	35.22	16.26	6.88	63.28
Slovakia	EUR	2020	strongly agree	35.87	16.8	9.46	70.39
Slovenia	EUR	2015.83	strongly agree	15.73	1.12	13.66	17.98
Slovenia	EUR	2016.33	strongly agree	28.4	10.34	10.94	47.61
Slovenia	EUR	2018.25	strongly agree	36.39	5.78	24.53	47.18
Slovenia	EUR	2018.33	strongly agree	38.46	1.59	35.34	41.39
Slovenia	EUR	2018.42	strongly agree	29.73	1.38	27.08	32.39
Slovenia	EUR	2018.5	strongly agree	31.92	6.11	20.71	44.57
Slovenia	EUR	2018.58	strongly agree	30.98	6.91	18.6	45.13
Slovenia	EUR	2018.67	strongly agree	30.66	8.32	13.09	45.45
Slovenia	EUR	2018.75	strongly agree	32.08	9.11	17.43	52.98
Slovenia	EUR	2018.83	strongly agree	32.33	12.06	13.55	56.74
Slovenia	EUR	2018.92	strongly agree	30.77	11.25	11.98	52.56
Slovenia	EUR	2019.25	strongly agree	30.57	12.63	9.18	52.81
Slovenia	EUR	2019.58	strongly agree	35.07	16.53	5.15	61.56
Slovenia	EUR	2019.75	strongly agree	34.85	17.4	4.89	61.03
Slovenia	EUR	2019.83	strongly agree	38.22	18.58	3.55	66.42
Slovenia	EUR	2019.92	strongly agree	34.71	17.61	2.69	61.04
Slovenia	EUR	2020	strongly agree	33.86	16.66	3.24	60.89
Spain	EUR	2015.83	strongly agree	53.82	1.53	50.92	56.72
Spain	EUR	2016.33	strongly agree	55.95	13.12	34.42	81.75
Spain	EUR	2018.25	strongly agree	66.65	7.45	53.15	82.2
Spain	EUR	2018.33	strongly agree	70.35	5.02	60.28	79.12
Spain	EUR	2018.42	strongly agree	63.48	1.54	60.29	66.26
Spain	EUR	2018.5	strongly agree	64.89	4.72	55.37	73.48
Spain	EUR	2018.58	strongly agree	62.82	6.38	49.85	74.51
Spain	EUR	2018.67	strongly agree	60.75	5.81	49.51	71.76
Spain	EUR	2018.75	strongly agree	60.37	1.56	57.7	63.71
Spain	EUR	2018.83	strongly agree	56.57	7.07	43.51	69.79
[truncated: 5,600 more rows]

## Sheet: model_fit_important
country or territory	who_region	time	response	mean	standard_deviation	95%HPDlow	95%HPDhigh
Algeria	AFR	2015.83	strongly agree	91.18	1.39	88.15	93.51
Algeria	AFR	2016.33	strongly agree	86.45	8.47	69.3	97.86
Algeria	AFR	2018.25	strongly agree	78.96	11.44	54.62	94.62
Algeria	AFR	2018.33	strongly agree	76.35	11.19	52.78	93.03
Algeria	AFR	2018.42	strongly agree	74.73	10.48	52.77	90.19
Algeria	AFR	2018.5	strongly agree	71.71	9.89	52.46	87.72
Algeria	AFR	2018.58	strongly agree	69.69	7.91	53.33	83.9
Algeria	AFR	2018.67	strongly agree	67.86	6.04	54.87	78.24
Algeria	AFR	2018.75	strongly agree	65.04	1.56	61.65	67.82
Algeria	AFR	2018.83	strongly agree	66.1	6.74	51.04	77.41
Algeria	AFR	2018.92	strongly agree	67.2	8.5	52.36	84.95
Algeria	AFR	2019.25	strongly agree	76.93	10.55	56.61	93.96
Algeria	AFR	2019.58	strongly agree	85.35	10.3	63.74	97.88
Algeria	AFR	2019.75	strongly agree	87.51	10.49	65.21	98.57
Algeria	AFR	2019.83	strongly agree	87.83	10.19	64.84	98.28
Algeria	AFR	2019.92	strongly agree	87.71	10.09	64.18	97.77
Algeria	AFR	2020	strongly agree	88.21	9.84	64.55	97.93
Benin	AFR	2015.83	strongly agree	78.91	12.96	55.25	97.15
Benin	AFR	2016.33	strongly agree	78.42	11.48	56.7	96.58
Benin	AFR	2018.25	strongly agree	79.42	8.65	62.6	93.18
Benin	AFR	2018.33	strongly agree	78.48	7.25	65.36	92.47
Benin	AFR	2018.42	strongly agree	78.6	5.85	67.89	88.86
Benin	AFR	2018.5	strongly agree	78.67	4.82	69.45	88.17
Benin	AFR	2018.58	strongly agree	78.7	1.4	76.18	81.44
Benin	AFR	2018.67	strongly agree	78.85	4.89	69.62	87.88
Benin	AFR	2018.75	strongly agree	78.34	6.35	64.92	88.72
Benin	AFR	2018.83	strongly agree	78.61	8.04	61.92	92.81
Benin	AFR	2018.92	strongly agree	78.67	10.17	57.07	94.98
Benin	AFR	2019.25	strongly agree	78.98	14.87	46.66	96.84
Benin	AFR	2019.58	strongly agree	81.9	12.73	52.57	96.06
Benin	AFR	2019.75	strongly agree	83.17	10.36	60.31	96.54
Benin	AFR	2019.83	strongly agree	83.75	9.46	64.03	96.09
Benin	AFR	2019.92	strongly agree	82.18	11.02	58.25	97.28
Benin	AFR	2020	strongly agree	83.09	10.12	62.8	96.85
Botswana	AFR	2015.83	strongly agree	88.27	9.49	68.33	98.78
Botswana	AFR	2016.33	strongly agree	87.31	10.25	65.18	99.05
Botswana	AFR	2018.25	strongly agree	88.85	6.54	76.14	98.61
Botswana	AFR	2018.33	strongly agree	88.66	6.15	76.17	97.54
Botswana	AFR	2018.42	strongly agree	89.62	5.22	79.05	97.49
Botswana	AFR	2018.5	strongly agree	89.68	4.86	80.1	97.24
Botswana	AFR	2018.58	strongly agree	90.11	4.21	81.85	97.17
Botswana	AFR	2018.67	strongly agree	90.83	3.17	84.32	96.1
Botswana	AFR	2018.75	strongly agree	90.39	2.86	84.06	95
Botswana	AFR	2018.83	strongly agree	91.15	1.41	88.52	93.83
Botswana	AFR	2018.92	strongly agree	90.84	2.8	84.81	95.52
Botswana	AFR	2019.25	strongly agree	89.14	6.35	75.89	97.66
Botswana	AFR	2019.58	strongly agree	87.82	9.66	65.45	99.19
Botswana	AFR	2019.75	strongly agree	86.77	11.58	62.02	99.01
Botswana	AFR	2019.83	strongly agree	85.82	13.45	59.31	99.49
Botswana	AFR	2019.92	strongly agree	85.34	14.26	54.6	99.36
Botswana	AFR	2020	strongly agree	85.39	14.39	53.89	99.59
Burkina Faso	AFR	2015.83	strongly agree	76.78	12.93	49.79	94.52
Burkina Faso	AFR	2016.33	strongly agree	80.63	0.89	78.83	82.36
Burkina Faso	AFR	2018.25	strongly agree	79.36	7	64.82	91.08
Burkina Faso	AFR	2018.33	strongly agree	79.59	5.73	68.94	89.79
Burkina Faso	AFR	2018.42	strongly agree	81.95	4.08	73.96	89.56
Burkina Faso	AFR	2018.5	strongly agree	82.96	1.3	80.45	85.42
Burkina Faso	AFR	2018.58	strongly agree	83.83	4.33	75.26	90.84
Burkina Faso	AFR	2018.67	strongly agree	84.86	4.81	75.71	93.24
Burkina Faso	AFR	2018.75	strongly agree	84.84	6.14	72.79	94.5
Burkina Faso	AFR	2018.83	strongly agree	84.98	7.59	68.59	95.7
Burkina Faso	AFR	2018.92	strongly agree	85.21	8.1	69.72	96.68
Burkina Faso	AFR	2019.25	strongly agree	82.61	11.25	56.16	96.6
Burkina Faso	AFR	2019.58	strongly agree	75.56	14.65	44.93	94.63
Burkina Faso	AFR	2019.75	strongly agree	71.42	16.31	35.85	94.09
Burkina Faso	AFR	2019.83	strongly agree	69.39	17.34	34.77	93.84
Burkina Faso	AFR	2019.92	strongly agree	67.72	17.54	34.48	92.67
Burkina Faso	AFR	2020	strongly agree	67.31	17.97	33.06	94.96
Burundi	AFR	2015.83	strongly agree	89.76	8.33	72.02	99.19
Burundi	AFR	2016.33	strongly agree	90.2	7.98	75.19	99.31
Burundi	AFR	2018.25	strongly agree	89.71	8.11	72.04	98.6
Burundi	AFR	2018.33	strongly agree	90.66	6.11	78.62	98.23
Burundi	AFR	2018.42	strongly agree	92.01	4.77	83.34	98.02
Burundi	AFR	2018.5	strongly agree	92.86	3.54	85.99	98.08
Burundi	AFR	2018.58	strongly agree	93.7	2.39	88.74	97.24
Burundi	AFR	2018.67	strongly agree	94.21	1.76	91.09	97.24
Burundi	AFR	2018.75	strongly agree	94.49	0.72	93.11	95.88
Burundi	AFR	2018.83	strongly agree	94.27	1.89	90.57	97.52
Burundi	AFR	2018.92	strongly agree	94.15	2.37	90.02	98.07
Burundi	AFR	2019.25	strongly agree	91.72	5.89	78.9	99
Burundi	AFR	2019.58	strongly agree	89.83	8.42	70.43	99.01
Burundi	AFR	2019.75	strongly agree	89.15	9.06	67.86	99.21
Burundi	AFR	2019.83	strongly agree	88.85	8.96	70.18	99.28
Burundi	AFR	2019.92	strongly agree	88.38	9.49	68.66	99.27
Burundi	AFR	2020	strongly agree	87.71	10.09	67.87	99.17
Cameroon	AFR	2015.83	strongly agree	87.57	10.56	65.01	99.02
Cameroon	AFR	2016.33	strongly agree	86.81	10.03	64.37	98.54
Cameroon	AFR	2018.25	strongly agree	85.37	3.68	77.67	91.61
Cameroon	AFR	2018.33	strongly agree	84.46	1.19	81.98	86.49
Cameroon	AFR	2018.42	strongly agree	83.9	3.79	76.22	90.6
Cameroon	AFR	2018.5	strongly agree	82.98	5.33	71.83	91.84
Cameroon	AFR	2018.58	strongly agree	82.03	6.46	69.9	92.78
Cameroon	AFR	2018.67	strongly agree	81.58	8.07	65.1	94.25
Cameroon	AFR	2018.75	strongly agree	80.42	9.13	62.37	94.31
Cameroon	AFR	2018.83	strongly agree	80.68	10.04	61.07	95.91
Cameroon	AFR	2018.92	strongly agree	81.28	10.83	58.81	97.59
Cameroon	AFR	2019.25	strongly agree	83.12	11.32	61.28	99.54
Cameroon	AFR	2019.58	strongly agree	86.47	9	68.59	99.61
Cameroon	AFR	2019.75	strongly agree	87.59	8.71	70.8	99.34
Cameroon	AFR	2019.83	strongly agree	87.84	9.32	68.98	99.11
Cameroon	AFR	2019.92	strongly agree	88	8.68	68.95	98.84
Cameroon	AFR	2020	strongly agree	87.93	9.91	65.99	98.98
Chad	AFR	2015.83	strongly agree	68.99	16.23	37.35	95.46
Chad	AFR	2016.33	strongly agree	66.12	15.8	37.5	92.79
Chad	AFR	2018.25	strongly agree	70.05	13.18	44.82	94.13
Chad	AFR	2018.33	strongly agree	69.04	12.29	48.23	90.64
Chad	AFR	2018.42	strongly agree	69.33	10.74	48.72	87.36
Chad	AFR	2018.5	strongly agree	69.05	9.56	52.29	88.09
Chad	AFR	2018.58	strongly agree	69.2	7.51	54.58	84.04
Chad	AFR	2018.67	strongly agree	69.31	6.13	57.7	81.16
Chad	AFR	2018.75	strongly agree	68.11	1.68	64.82	71.42
Chad	AFR	2018.83	strongly agree	69.3	6.76	55.3	81.35
Chad	AFR	2018.92	strongly agree	70.06	7.98	54.19	84.58
Chad	AFR	2019.25	strongly agree	71.65	11.54	50.03	91.48
Chad	AFR	2019.58	strongly agree	71.71	12.32	49.12	94.72
Chad	AFR	2019.75	strongly agree	71.63	13.98	42.53	94.35
Chad	AFR	2019.83	strongly agree	70.97	14.12	40.3	92.22
Chad	AFR	2019.92	strongly agree	69.9	15.45	36.82	92.59
Chad	AFR	2020	strongly agree	69.99	16.24	35.56	93.62
Comoros	AFR	2015.83	strongly agree	90.07	7.43	74.71	99.76
Comoros	AFR	2016.33	strongly agree	89.36	9.03	68.36	99.63
Comoros	AFR	2018.25	strongly agree	86.88	8.59	69.12	98.25
Comoros	AFR	2018.33	strongly agree	87.09	7.3	72.69	97.26
Comoros	AFR	2018.42	strongly agree	88.26	5.73	76.78	96.79
Comoros	AFR	2018.5	strongly agree	88.44	5.14	79.42	96.62
Comoros	AFR	2018.58	strongly agree	88.97	4.14	80.3	95.27
Comoros	AFR	2018.67	strongly agree	89.44	3.26	83.35	95.14
Comoros	AFR	2018.75	strongly agree	89.01	1.04	86.96	90.88
Comoros	AFR	2018.83	strongly agree	88.91	3.07	82.61	94.34
Comoros	AFR	2018.92	strongly agree	88.59	4.15	80.1	95.55
Comoros	AFR	2019.25	strongly agree	85.36	9.36	67.44	97.06
Comoros	AFR	2019.58	strongly agree	81.66	13.33	52.95	98.57
Comoros	AFR	2019.75	strongly agree	80.29	13.76	52.14	98.25
Comoros	AFR	2019.83	strongly agree	79.69	14.08	50.9	98.07
Comoros	AFR	2019.92	strongly agree	78.79	14.93	48.77	98.62
Comoros	AFR	2020	strongly agree	79.23	15.03	49.63	98.57
Democratic Republic of the Congo	AFR	2015.83	strongly agree	81.81	1.24	79.41	84.31
Democratic Republic of the Congo	AFR	2016.33	strongly agree	84.24	9.05	66.32	97.07
Democratic Republic of the Congo	AFR	2018.25	strongly agree	79.73	12.14	55.7	96.06
Democratic Republic of the Congo	AFR	2018.33	strongly agree	79.19	11.88	56.99	96.63
Democratic Republic of the Congo	AFR	2018.42	strongly agree	79.22	11.5	56.89	95.58
Democratic Republic of the Congo	AFR	2018.5	strongly agree	78.9	11.6	57.68	96.13
Democratic Republic of the Congo	AFR	2018.58	strongly agree	79.3	11.15	58.03	95.64
Democratic Republic of the Congo	AFR	2018.67	strongly agree	80.17	11.2	57.58	95.1
Democratic Republic of the Congo	AFR	2018.75	strongly agree	79.67	11.6	58.14	96.59
Democratic Republic of the Congo	AFR	2018.83	strongly agree	81.17	11.23	59.74	96.16
Democratic Republic of the Congo	AFR	2018.92	strongly agree	81.89	11.08	60.39	97.26
Democratic Republic of the Congo	AFR	2019.25	strongly agree	85.9	8.94	68.53	98.08
Democratic Republic of the Congo	AFR	2019.58	strongly agree	90.17	6.3	78	99.33
Democratic Republic of the Congo	AFR	2019.75	strongly agree	91.01	5.84	79.5	99.14
Democratic Republic of the Congo	AFR	2019.83	strongly agree	91.21	5.75	79.55	98.84
Democratic Republic of the Congo	AFR	2019.92	strongly agree	90.72	6.11	79.43	99
Democratic Republic of the Congo	AFR	2020	strongly agree	90.68	6.46	77.55	99.11
Ethiopia	AFR	2015.83	strongly agree	96.3	0.57	95.18	97.33
Ethiopia	AFR	2016.33	strongly agree	93.81	5.46	82.54	99.47
Ethiopia	AFR	2018.25	strongly agree	95.18	2.48	90.37	98.6
Ethiopia	AFR	2018.33	strongly agree	95.37	1.82	91.67	98.07
Ethiopia	AFR	2018.42	strongly agree	95.63	1.29	93.09	97.99
Ethiopia	AFR	2018.5	strongly agree	95.74	0.64	94.44	96.96
Ethiopia	AFR	2018.58	strongly agree	95.53	1.46	92.8	98.15
Ethiopia	AFR	2018.67	strongly agree	95.37	1.72	91.89	98.2
Ethiopia	AFR	2018.75	strongly agree	94.5	2.7	89.27	98.28
Ethiopia	AFR	2018.83	strongly agree	93.97	3.46	86.82	98.43
Ethiopia	AFR	2018.92	strongly agree	93.3	4.64	83.95	98.82
Ethiopia	AFR	2019.25	strongly agree	91.39	7.01	77.13	99.04
Ethiopia	AFR	2019.58	strongly agree	91.54	7.32	74.74	99.1
Ethiopia	AFR	2019.75	strongly agree	92.06	6.7	78.26	99.3
Ethiopia	AFR	2019.83	strongly agree	91.51	7.58	76.09	99.31
Ethiopia	AFR	2019.92	strongly agree	91.49	6.8	77.76	99.34
Ethiopia	AFR	2020	strongly agree	91.47	6.77	76.59	99.37
Gabon	AFR	2015.83	strongly agree	73.35	17.42	35.12	96.89
Gabon	AFR	2016.33	strongly agree	73.63	15.47	41.93	96.97
Gabon	AFR	2018.25	strongly agree	76.85	9.83	57.95	93.78
Gabon	AFR	2018.33	strongly agree	75.35	8.79	58.75	91.76
Gabon	AFR	2018.42	strongly agree	75.03	6.63	61.86	87.19
Gabon	AFR	2018.5	strongly agree	73.94	5.99	61.69	84.41
Gabon	AFR	2018.58	strongly agree	72.53	1.49	69.75	75.48
Gabon	AFR	2018.67	strongly agree	72.09	6.4	59.35	83.6
Gabon	AFR	2018.75	strongly agree	70.22	9.13	52.56	87.17
Gabon	AFR	2018.83	strongly agree	70.09	10.48	50.67	90.29
Gabon	AFR	2018.92	strongly agree	70	13.07	46.51	92.13
Gabon	AFR	2019.25	strongly agree	72.99	14.85	42.61	96.43
Gabon	AFR	2019.58	strongly agree	76.59	11.82	53.36	96.53
Gabon	AFR	2019.75	strongly agree	76.59	11.46	55.03	96.57
Gabon	AFR	2019.83	strongly agree	76.21	11.88	53.43	95.98
Gabon	AFR	2019.92	strongly agree	75.36	12.61	50.76	95.79
Gabon	AFR	2020	strongly agree	75.69	13.83	47.33	95.26
Gambia	AFR	2015.83	strongly agree	90.57	7.28	75.4	99.19
Gambia	AFR	2016.33	strongly agree	89.96	7.49	75.58	99.41
Gambia	AFR	2018.25	strongly agree	87.22	5.05	76.79	95.19
Gambia	AFR	2018.33	strongly agree	86.98	3.88	79.38	93.84
Gambia	AFR	2018.42	strongly agree	88.14	3.16	81.66	93.34
Gambia	AFR	2018.5	strongly agree	88.63	1.1	86.34	90.78
Gambia	AFR	2018.58	strongly agree	88.37	2.86	82.68	93.22
Gambia	AFR	2018.67	strongly agree	88.75	3.41	81.11	94.26
Gambia	AFR	2018.75	strongly agree	88.13	4.25	80.02	95.86
Gambia	AFR	2018.83	strongly agree	87.96	5.33	76.15	96
Gambia	AFR	2018.92	strongly agree	87.68	6.06	75.45	97.15
Gambia	AFR	2019.25	strongly agree	84.16	10.55	62.58	97.38
Gambia	AFR	2019.58	strongly agree	79.73	12.7	51.43	95.66
Gambia	AFR	2019.75	strongly agree	78.36	11.63	55.28	94.52
Gambia	AFR	2019.83	strongly agree	78.01	10.76	59.19	94.61
Gambia	AFR	2019.92	strongly agree	77.16	10.85	58.05	95.83
Gambia	AFR	2020	strongly agree	77.43	10.65	58.91	96.89
Ghana	AFR	2015.83	strongly agree	86.62	1.06	84.39	88.53
Ghana	AFR	2016.33	strongly agree	86.84	7.57	71.57	97.84
Ghana	AFR	2018.25	strongly agree	84.55	9.99	63.14	98.14
Ghana	AFR	2018.33	strongly agree	83.95	9.69	65.2	97.5
Ghana	AFR	2018.42	strongly agree	84.47	8.42	68.16	96.38
Ghana	AFR	2018.5	strongly agree	84.67	7.29	71.77	96.73
Ghana	AFR	2018.58	strongly agree	85.16	6.47	72.65	95.83
Ghana	AFR	2018.67	strongly agree	85.95	5.24	75.78	94.53
Ghana	AFR	2018.75	strongly agree	85.43	4.39	76.51	92.43
Ghana	AFR	2018.83	strongly agree	86.18	3.56	78.96	92.37
Ghana	AFR	2018.92	strongly agree	87.3	1.29	84.85	89.86
Ghana	AFR	2019.25	strongly agree	86.5	6.54	73.39	96.65
Ghana	AFR	2019.58	strongly agree	84.74	9.61	67.59	97.82
Ghana	AFR	2019.75	strongly agree	84.12	10.81	63.46	97.31
Ghana	AFR	2019.83	strongly agree	83.53	11.59	60.35	97.62
Ghana	AFR	2019.92	strongly agree	82.95	12.59	56.11	97.52
Ghana	AFR	2020	strongly agree	83.07	12.32	56.69	96.76
Guinea	AFR	2015.83	strongly agree	81.89	12.46	56.52	98.82
Guinea	AFR	2016.33	strongly agree	80.99	12.52	54.41	96.89
Guinea	AFR	2018.25	strongly agree	81.72	9.7	63.47	95.74
Guinea	AFR	2018.33	strongly agree	80.93	9.03	63.47	96.16
Guinea	AFR	2018.42	strongly agree	81.28	7.15	67.15	93.05
Guinea	AFR	2018.5	strongly agree	81.08	5.71	70.5	92.24
Guinea	AFR	2018.58	strongly agree	80.64	4.58	70.94	88.97
Guinea	AFR	2018.67	strongly agree	80.67	1.38	77.92	83.37
Guinea	AFR	2018.75	strongly agree	79.54	4.75	70.43	88.74
Guinea	AFR	2018.83	strongly agree	79.2	6.43	67.39	91.74
Guinea	AFR	2018.92	strongly agree	79.15	8.27	64.93	94.1
Guinea	AFR	2019.25	strongly agree	81.35	11.19	58.16	98.3
Guinea	AFR	2019.58	strongly agree	87.9	6.88	75.57	98.24
Guinea	AFR	2019.75	strongly agree	89.74	5.59	78.15	97.98
Guinea	AFR	2019.83	strongly agree	89.92	5.57	78.21	97.82
Guinea	AFR	2019.92	strongly agree	89.52	6.19	76.2	98.03
Guinea	AFR	2020	strongly agree	89.36	6.8	75.23	98.08
Ivory Coast	AFR	2015.83	strongly agree	65.65	20.36	26.74	93.88
Ivory Coast	AFR	2016.33	strongly agree	66.19	18.87	24.83	95.95
Ivory Coast	AFR	2018.25	strongly agree	76.76	9.52	58.28	92.33
Ivory Coast	AFR	2018.33	strongly agree	76.66	8.83	58.64	91.25
Ivory Coast	AFR	2018.42	strongly agree	77.48	7.41	62.32	90.41
Ivory Coast	AFR	2018.5	strongly agree	77.47	6.72	64.03	89.05
Ivory Coast	AFR	2018.58	strongly agree	77.4	6.23	64.2	87.12
Ivory Coast	AFR	2018.67	strongly agree	77.71	5.04	67.72	86.09
Ivory Coast	AFR	2018.75	strongly agree	76.47	1.39	73.48	78.89
Ivory Coast	AFR	2018.83	strongly agree	76.88	5.67	65.14	86.99
Ivory Coast	AFR	2018.92	strongly agree	77.45	6.89	63.61	88.66
Ivory Coast	AFR	2019.25	strongly agree	77.77	13.7	50.55	94.97
Ivory Coast	AFR	2019.58	strongly agree	80.17	14.47	50.12	97.9
Ivory Coast	AFR	2019.75	strongly agree	80.16	14.06	53.2	97.11
Ivory Coast	AFR	2019.83	strongly agree	79.42	14.32	50.64	97.65
Ivory Coast	AFR	2019.92	strongly agree	78.68	14.72	48.24	97.09
Ivory Coast	AFR	2020	strongly agree	77.76	15.06	46.89	97.39
Kenya	AFR	2015.83	strongly agree	88.98	8.31	71.22	98.95
Kenya	AFR	2016.33	strongly agree	88.99	8.71	73.41	98.7
Kenya	AFR	2018.25	strongly agree	88.98	3.63	81.83	95.52
Kenya	AFR	2018.33	strongly agree	88.54	3.03	82.69	94.27
Kenya	AFR	2018.42	strongly agree	89.16	1.01	87.19	91.08
Kenya	AFR	2018.5	strongly agree	88.43	3.07	82.01	93.66
Kenya	AFR	2018.58	strongly agree	88.24	3.63	81.55	95.81
Kenya	AFR	2018.67	strongly agree	87.65	5.08	77.56	95.54
Kenya	AFR	2018.75	strongly agree	86.71	6.26	74.1	95.89
Kenya	AFR	2018.83	strongly agree	86.04	8.4	68.7	97.06
Kenya	AFR	2018.92	strongly agree	85.87	8.99	68.45	97.91
Kenya	AFR	2019.25	strongly agree	84.77	11.71	60.79	98.03
Kenya	AFR	2019.58	strongly agree	82.98	13.75	54.24	98.72
Kenya	AFR	2019.75	strongly agree	81.87	15.31	48.69	98.64
Kenya	AFR	2019.83	strongly agree	81.23	16.19	45.8	98.54
Kenya	AFR	2019.92	strongly agree	81.02	16.14	45.73	98.85
Kenya	AFR	2020	strongly agree	81.15	16.46	44.64	99.18
Liberia	AFR	2015.83	strongly agree	89.09	9.39	71.08	99.41
Liberia	AFR	2016.33	strongly agree	88.58	8.04	72.19	99.16
Liberia	AFR	2018.25	strongly agree	91.22	2.95	85.31	96.12
Liberia	AFR	2018.33	strongly agree	91.42	2.3	87.19	96.11
Liberia	AFR	2018.42	strongly agree	92.23	0.85	90.62	93.84
Liberia	AFR	2018.5	strongly agree	91.95	2.02	87.8	95.41
Liberia	AFR	2018.58	strongly agree	91.98	2.47	87.16	96.33
Liberia	AFR	2018.67	strongly agree	92.17	2.83	86.56	96.98
Liberia	AFR	2018.75	strongly agree	91.8	3.71	84.03	97.21
Liberia	AFR	2018.83	strongly agree	92.09	3.78	84.78	98.06
Liberia	AFR	2018.92	strongly agree	92.03	4.26	83.57	98.42
Liberia	AFR	2019.25	strongly agree	91.86	6.01	79.55	99.25
Liberia	AFR	2019.58	strongly agree	93.21	4.88	83.29	99.24
Liberia	AFR	2019.75	strongly agree	93.81	4.03	85.49	98.99
Liberia	AFR	2019.83	strongly agree	93.85	3.4	87.25	98.68
Liberia	AFR	2019.92	strongly agree	93.47	3.97	85.12	98.79
Liberia	AFR	2020	strongly agree	93.48	3.84	85.25	98.51
Madagascar	AFR	2015.83	strongly agree	77.03	14.43	45.56	95.63
Madagascar	AFR	2016.33	strongly agree	73.14	15.45	44.77	98.23
Madagascar	AFR	2018.25	strongly agree	84.09	4.91	74.85	92.77
Madagascar	AFR	2018.33	strongly agree	83.36	4.09	75.04	90.23
Madagascar	AFR	2018.42	strongly agree	83.33	1.32	80.93	85.86
Madagascar	AFR	2018.5	strongly agree	82.21	4.4	74.23	90.13
Madagascar	AFR	2018.58	strongly agree	81.3	4.96	72.04	90.79
Madagascar	AFR	2018.67	strongly agree	80.6	6.76	67.47	91.84
Madagascar	AFR	2018.75	strongly agree	78.6	7.96	62.78	92.34
Madagascar	AFR	2018.83	strongly agree	78.37	8.61	62.08	92.52
Madagascar	AFR	2018.92	strongly agree	78.01	9.42	60.13	92.56
Madagascar	AFR	2019.25	strongly agree	77.26	14.49	47.51	97.51
Madagascar	AFR	2019.58	strongly agree	78.66	16.54	37.27	98.91
Madagascar	AFR	2019.75	strongly agree	78.99	17.24	33.72	99.34
Madagascar	AFR	2019.83	strongly agree	78.85	17.43	35.33	98.88
Madagascar	AFR	2019.92	strongly agree	78.49	16.5	36.29	98.88
Madagascar	AFR	2020	strongly agree	78.9	16.2	40.8	98.29
Malawi	AFR	2015.83	strongly agree	88.71	8.76	69.98	99.2
Malawi	AFR	2016.33	strongly agree	86.6	10.27	63.44	98.54
Malawi	AFR	2018.25	strongly agree	92.46	4.14	83.83	98.23
Malawi	AFR	2018.33	strongly agree	92.91	3.1	86.69	97.89
Malawi	AFR	2018.42	strongly agree	93.92	2.23	89.52	97.65
Malawi	AFR	2018.5	strongly agree	94.2	1.74	90.73	97.14
Malawi	AFR	2018.58	strongly agree	94.68	0.72	93.32	96.11
Malawi	AFR	2018.67	strongly agree	94.47	1.73	91.17	97.44
Malawi	AFR	2018.75	strongly agree	93.95	2.3	89.09	97.77
Malawi	AFR	2018.83	strongly agree	93.6	2.97	87.69	97.98
Malawi	AFR	2018.92	strongly agree	93.4	3.52	86.4	98.41
Malawi	AFR	2019.25	strongly agree	91.88	5.78	79.71	98.61
Malawi	AFR	2019.58	strongly agree	91.5	6.31	77.93	98.27
Malawi	AFR	2019.75	strongly agree	90.95	6.3	78.42	99.06
Malawi	AFR	2019.83	strongly agree	90.47	6.52	76.27	98.49
Malawi	AFR	2019.92	strongly agree	89.49	7.31	74.72	98.78
Malawi	AFR	2020	strongly agree	89.16	8.21	70.35	98.69
Mali	AFR	2015.83	strongly agree	82.45	10.84	60.94	96.48
Mali	AFR	2016.33	strongly agree	87.79	0.77	86.28	89.22
Mali	AFR	2018.25	strongly agree	83.53	4.13	76.1	91.67
Mali	AFR	2018.33	strongly agree	82.28	1.32	79.62	84.64
Mali	AFR	2018.42	strongly agree	82.22	3.96	74.42	89.17
Mali	AFR	2018.5	strongly agree	81.07	4.8	71.74	89.49
Mali	AFR	2018.58	strongly agree	80.23	5.87	69.04	90.53
Mali	AFR	2018.67	strongly agree	79.85	7.54	65.85	92.13
Mali	AFR	2018.75	strongly agree	78.09	8.87	60.61	90.8
Mali	AFR	2018.83	strongly agree	78.16	9.58	59.05	93.03
Mali	AFR	2018.92	strongly agree	78.42	9.93	58.97	93.24
Mali	AFR	2019.25	strongly agree	83.03	10.28	60.36	96.75
Mali	AFR	2019.58	strongly agree	89.52	7.08	76.24	99.04
Mali	AFR	2019.75	strongly agree	90.9	7.01	76.91	99.44
Mali	AFR	2019.83	strongly agree	90.8	7.53	75.95	99.59
Mali	AFR	2019.92	strongly agree	90.83	7.45	75.49	99.38
Mali	AFR	2020	strongly agree	90.65	8.12	73.51	99.4
Mauritania	AFR	2015.83	strongly agree	86.23	8.42	67.75	97.95
Mauritania	AFR	2016.33	strongly agree	89.68	0.92	87.94	91.52
Mauritania	AFR	2018.25	strongly agree	82.17	7.88	66.23	94.35
Mauritania	AFR	2018.33	strongly agree	81.61	6.99	68.92	94.14
Mauritania	AFR	2018.42	strongly agree	81.91	6.25	70.86	93.96
Mauritania	AFR	2018.5	strongly agree	82.13	5.54	71.04	91.05
Mauritania	AFR	2018.58	strongly agree	81.94	4.68	73.32	90.84
Mauritania	AFR	2018.67	strongly agree	81.99	3.98	74.21	89.95
Mauritania	AFR	2018.75	strongly agree	81.07	1.4	78.33	83.71
Mauritania	AFR	2018.83	strongly agree	80.37	4.75	71.09	88.95
Mauritania	AFR	2018.92	strongly agree	80.68	5.29	70.77	90.78
Mauritania	AFR	2019.25	strongly agree	81.91	9.01	65.52	96.45
Mauritania	AFR	2019.58	strongly agree	89.17	5.63	78.4	97.7
Mauritania	AFR	2019.75	strongly agree	91.63	4.56	82.42	98.07
Mauritania	AFR	2019.83	strongly agree	92.08	4.49	82.78	98.97
Mauritania	AFR	2019.92	strongly agree	92.18	4.41	82.2	98.33
Mauritania	AFR	2020	strongly agree	92.13	4.63	82.39	98.92
Mauritius	AFR	2015.83	strongly agree	84.03	12.69	55.44	98.75
Mauritius	AFR	2016.33	strongly agree	83.35	12.69	57.84	99.11
Mauritius	AFR	2018.25	strongly agree	84.76	3.88	77.54	92.22
Mauritius	AFR	2018.33	strongly agree	84.1	1.15	81.87	86.4
Mauritius	AFR	2018.42	strongly agree	83.62	4.15	75.15	91.19
Mauritius	AFR	2018.5	strongly agree	82.12	5.77	70.49	92.14
Mauritius	AFR	2018.58	strongly agree	81.28	7	67.19	93.49
Mauritius	AFR	2018.67	strongly agree	80.06	9.63	59.71	94.58
Mauritius	AFR	2018.75	strongly agree	78.62	10.4	58.74	94.95
Mauritius	AFR	2018.83	strongly agree	78	11.72	53.28	94.16
Mauritius	AFR	2018.92	strongly agree	77.73	12.48	52.67	94.9
Mauritius	AFR	2019.25	strongly agree	78.27	12.55	54.02	94.77
Mauritius	AFR	2019.58	strongly agree	80.53	12.65	53.83	96.55
Mauritius	AFR	2019.75	strongly agree	81.34	11.47	56.99	97.13
Mauritius	AFR	2019.83	strongly agree	81.6	10	62.08	96.16
Mauritius	AFR	2019.92	strongly agree	81.3	10.23	61.72	96.59
Mauritius	AFR	2020	strongly agree	81.79	9.35	64.23	96.26
Mozambique	AFR	2015.83	strongly agree	73.6	17.2	42.37	98.97
Mozambique	AFR	2016.33	strongly agree	75.74	16.5	40.97	98.53
Mozambique	AFR	2018.25	strongly agree	81.67	9.36	62.81	94.69
Mozambique	AFR	2018.33	strongly agree	81.74	8.23	65.77	95.2
Mozambique	AFR	2018.42	strongly agree	83.32	6.15	70.8	92.76
Mozambique	AFR	2018.5	strongly agree	83.82	5.11	73.54	91.98
Mozambique	AFR	2018.58	strongly agree	84.18	4.26	76.06	91.45
Mozambique	AFR	2018.67	strongly agree	85.09	1.22	82.73	87.44
Mozambique	AFR	2018.75	strongly agree	84.14	3.79	76.32	91.14
Mozambique	AFR	2018.83	strongly agree	84.06	4.87	74.45	92.82
Mozambique	AFR	2018.92	strongly agree	83.76	5.81	73.12	94.32
Mozambique	AFR	2019.25	strongly agree	81.61	10.19	61.07	98.81
Mozambique	AFR	2019.58	strongly agree	79.79	12.62	56.08	98.52
Mozambique	AFR	2019.75	strongly agree	78.24	13.84	50.82	97.84
Mozambique	AFR	2019.83	strongly agree	77.54	14.6	49.86	98.38
Mozambique	AFR	2019.92	strongly agree	76.46	15.45	46.47	98.76
Mozambique	AFR	2020	strongly agree	76.77	14.94	49.11	99.28
Namibia	AFR	2015.83	strongly agree	90.02	6.31	77.95	98.77
Namibia	AFR	2016.33	strongly agree	90.11	6.44	76.91	98.2
Namibia	AFR	2018.25	strongly agree	81.27	9.7	62.71	94.98
Namibia	AFR	2018.33	strongly agree	80.23	8.86	63.18	94.36
Namibia	AFR	2018.42	strongly agree	81.04	7.25	65.72	92.46
Namibia	AFR	2018.5	strongly agree	81.49	5.8	70.15	91.87
Namibia	AFR	2018.58	strongly agree	82.87	3.89	74.6	89.56
Namibia	AFR	2018.67	strongly agree	84.49	1.43	81.53	87.02
Namibia	AFR	2018.75	strongly agree	84.62	3.87	77.33	91.33
Namibia	AFR	2018.83	strongly agree	85.84	5.22	75.62	95.15
Namibia	AFR	2018.92	strongly agree	86.96	5.7	76.02	96.12
Namibia	AFR	2019.25	strongly agree	89.06	7.38	73.3	98.28
Namibia	AFR	2019.58	strongly agree	89.85	7.43	74.85	98.88
Namibia	AFR	2019.75	strongly agree	90.18	6.34	76.38	98.8
Namibia	AFR	2019.83	strongly agree	90.19	5.79	78.64	98.02
Namibia	AFR	2019.92	strongly agree	89.7	6.46	76.14	98.41
Namibia	AFR	2020	strongly agree	90.2	5.32	79.51	98.19
Niger	AFR	2015.83	strongly agree	88.4	6.07	76.17	97.25
Niger	AFR	2016.33	strongly agree	90.05	0.7	88.69	91.41
Niger	AFR	2018.25	strongly agree	80.67	7.72	66.02	92.1
Niger	AFR	2018.33	strongly agree	79.49	6.39	66.2	89.87
Niger	AFR	2018.42	strongly agree	79.35	4.75	69.67	87.37
Niger	AFR	2018.5	strongly agree	79.33	1.52	76.39	82.33
Niger	AFR	2018.58	strongly agree	78.97	4.95	69.34	88
Niger	AFR	2018.67	strongly agree	79	5.71	67.5	89.34
Niger	AFR	2018.75	strongly agree	78.77	7.41	64.81	89.99
Niger	AFR	2018.83	strongly agree	79.73	8.34	65.77	94.39
Niger	AFR	2018.92	strongly agree	80.74	8.92	63.58	93.68
Niger	AFR	2019.25	strongly agree	85.26	8.8	66.8	97.52
Niger	AFR	2019.58	strongly agree	86.1	8.51	67.78	98.1
Niger	AFR	2019.75	strongly agree	85.62	8.16	69.21	96.98
Niger	AFR	2019.83	strongly agree	85.31	8.05	69.62	97.31
Niger	AFR	2019.92	strongly agree	84.44	9.12	65.3	97.1
Niger	AFR	2020	strongly agree	84.62	8.69	67.65	97.79
Nigeria	AFR	2015.83	strongly agree	83.38	1.33	80.55	85.89
Nigeria	AFR	2016.33	strongly agree	80.43	0.63	78.99	81.53
Nigeria	AFR	2018.25	strongly agree	89.08	3.8	80.24	95.77
Nigeria	AFR	2018.33	strongly agree	89.88	2.85	84.41	95.47
Nigeria	AFR	2018.42	strongly agree	91.44	0.9	89.81	93.35
Nigeria	AFR	2018.5	strongly agree	91.86	2.02	87.83	95.49
Nigeria	AFR	2018.58	strongly agree	91.97	2.31	87.65	96.16
Nigeria	AFR	2018.67	strongly agree	92.5	2.43	87.65	96.38
Nigeria	AFR	2018.75	strongly agree	92.09	2.38	87.56	96.56
Nigeria	AFR	2018.83	strongly agree	92.05	3.11	85.96	96.86
Nigeria	AFR	2018.92	strongly agree	91.64	3.43	84.32	96.59
Nigeria	AFR	2019.25	strongly agree	87.38	6.47	71.5	96.8
Nigeria	AFR	2019.58	strongly agree	82.33	6.19	70.01	92.39
Nigeria	AFR	2019.75	strongly agree	80.94	4.29	72.63	89.44
Nigeria	AFR	2019.83	strongly agree	80.76	1.2	78.39	82.96
Nigeria	AFR	2019.92	strongly agree	80.3	4.73	71.12	88.83
Nigeria	AFR	2020	strongly agree	80.83	5.35	70.17	90.76
Republic of Congo	AFR	2015.83	strongly agree	79.88	11.35	57.46	97.86
Republic of Congo	AFR	2016.33	strongly agree	78.74	11.7	55.7	97.07
Republic of Congo	AFR	2018.25	strongly agree	84.23	5.24	72.98	92.95
Republic of Congo	AFR	2018.33	strongly agree	84.04	4.04	76.31	91.23
Republic of Congo	AFR	2018.42	strongly agree	84.29	1.37	81.47	86.9
Republic of Congo	AFR	2018.5	strongly agree	83.88	4.16	75.81	91.21
Republic of Congo	AFR	2018.58	strongly agree	82.63	5.78	71.56	92.93
Republic of Congo	AFR	2018.67	strongly agree	82.08	6.91	68.73	93.7
Republic of Congo	AFR	2018.75	strongly agree	80.1	8.99	62.4	93.87
Republic of Congo	AFR	2018.83	strongly agree	78.87	11.35	56.36	95.63
Republic of Congo	AFR	2018.92	strongly agree	77.96	12.24	53.46	95.7
Republic of Congo	AFR	2019.25	strongly agree	73.41	16.92	41.66	97.48
Republic of Congo	AFR	2019.58	strongly agree	72.26	16.69	41.5	96.75
Republic of Congo	AFR	2019.75	strongly agree	72.59	15.35	42.84	95.33
Republic of Congo	AFR	2019.83	strongly agree	72.35	15.08	44.24	94.79
Republic of Congo	AFR	2019.92	strongly agree	72.61	14.4	43.15	93.52
Republic of Congo	AFR	2020	strongly agree	73.34	13.21	46.95	94.48
Rwanda	AFR	2015.83	strongly agree	76.45	13.55	49.4	97.61
Rwanda	AFR	2016.33	strongly agree	77.17	14.16	49.61	97.91
Rwanda	AFR	2018.25	strongly agree	91.23	4.07	83.42	97.42
Rwanda	AFR	2018.33	strongly agree	91.86	3.06	85.69	96.7
Rwanda	AFR	2018.42	strongly agree	92.75	2.17	88.22	96.56
Rwanda	AFR	2018.5	strongly agree	93.45	0.85	91.9	95.21
Rwanda	AFR	2018.58	strongly agree	93.52	2.09	89.36	97.12
Rwanda	AFR	2018.67	strongly agree	93.84	2.29	89.29	97.6
Rwanda	AFR	2018.75	strongly agree	93.31	3.31	86.84	98.06
Rwanda	AFR	2018.83	strongly agree	93.09	4.26	84.16	98.68
Rwanda	AFR	2018.92	strongly agree	93.05	4.71	83.74	99.15
Rwanda	AFR	2019.25	strongly agree	91.91	6.9	77.12	99.14
Rwanda	AFR	2019.58	strongly agree	91.75	7.84	73.82	99.41
Rwanda	AFR	2019.75	strongly agree	91.25	8.47	72.62	99.51
Rwanda	AFR	2019.83	strongly agree	90.96	8.01	75.03	99.58
Rwanda	AFR	2019.92	strongly agree	90.13	8.3	71.75	99.47
Rwanda	AFR	2020	strongly agree	90.01	8.11	72.3	99.47
Senegal	AFR	2015.83	strongly agree	84.78	8.47	67.45	96.93
Senegal	AFR	2016.33	strongly agree	85.79	0.74	84.27	87.09
Senegal	AFR	2018.25	strongly agree	85.44	5.55	75.1	93.78
Senegal	AFR	2018.33	strongly agree	85.13	4.36	76.52	92.21
Senegal	AFR	2018.42	strongly agree	86.47	3.3	79.65	92.23
Senegal	AFR	2018.5	strongly agree	86.99	1.12	84.73	89.1
Senegal	AFR	2018.58	strongly agree	87.59	3.09	81.22	92.82
Senegal	AFR	2018.67	strongly agree	87.88	3.67	80.53	93.63
Senegal	AFR	2018.75	strongly agree	87.54	4.99	77.07	94.44
Senegal	AFR	2018.83	strongly agree	87.78	6.11	75.48	95.76
Senegal	AFR	2018.92	strongly agree	88.28	6.57	74.13	96.58
Senegal	AFR	2019.25	strongly agree	89.82	7.82	73.7	98.11
Senegal	AFR	2019.58	strongly agree	92.97	4.68	83.03	98.39
Senegal	AFR	2019.75	strongly agree	93.21	4.51	84.26	98.01
Senegal	AFR	2019.83	strongly agree	93.2	4.34	83.73	98.76
Senegal	AFR	2019.92	strongly agree	92.35	5.41	80.79	98.53
Senegal	AFR	2020	strongly agree	92.16	5.82	79.13	98.58
Sierra Leone	AFR	2015.83	strongly agree	88.77	7.74	73.15	99.41
Sierra Leone	AFR	2016.33	strongly agree	87.31	9.23	69.77	99.54
Sierra Leone	AFR	2018.25	strongly agree	89.24	5.19	78.58	97.7
Sierra Leone	AFR	2018.33	strongly agree	89.03	4.65	80.03	96.38
Sierra Leone	AFR	2018.42	strongly agree	89.75	3.12	83.61	95.5
Sierra Leone	AFR	2018.5	strongly agree	89.64	2.81	84.07	94.49
Sierra Leone	AFR	2018.58	strongly agree	89.72	1	87.79	91.74
Sierra Leone	AFR	2018.67	strongly agree	89.13	2.97	82.97	94.32
Sierra Leone	AFR	2018.75	strongly agree	87.83	3.85	80.31	95.26
Sierra Leone	AFR	2018.83	strongly agree	87.7	4.53	78.06	94.97
Sierra Leone	AFR	2018.92	strongly agree	87.32	5.61	76.48	96.47
Sierra Leone	AFR	2019.25	strongly agree	85.43	9.62	65.51	98.6
Sierra Leone	AFR	2019.58	strongly agree	83.32	13.18	58.12	99.46
Sierra Leone	AFR	2019.75	strongly agree	81.38	14.76	51.27	99.25
Sierra Leone	AFR	2019.83	strongly agree	80.46	14.93	50.43	99.18
Sierra Leone	AFR	2019.92	strongly agree	79.66	15.45	49.03	99.06
Sierra Leone	AFR	2020	strongly agree	79.6	15.51	47.3	98.99
South Africa	AFR	2015.83	strongly agree	69.72	1.34	66.96	72.33
South Africa	AFR	2016.33	strongly agree	77.08	10.36	57.55	93.07
South Africa	AFR	2018.25	strongly agree	80.88	7.38	65.21	92.59
South Africa	AFR	2018.33	strongly agree	80.77	6.12	69.48	92.21
South Africa	AFR	2018.42	strongly agree	81.96	4.45	73.41	89.87
South Africa	AFR	2018.5	strongly agree	82.58	1.69	79.47	86.01
South Africa	AFR	2018.58	strongly agree	83.1	4.39	74.59	90.14
South Africa	AFR	2018.67	strongly agree	83.66	4.7	74.01	91.75
South Africa	AFR	2018.75	strongly agree	83.3	5.44	73.21	92.37
South Africa	AFR	2018.83	strongly agree	83.83	6.54	70.13	93.97
South Africa	AFR	2018.92	strongly agree	83.87	7.01	70.21	94.42
South Africa	AFR	2019.25	strongly agree	80.65	8.51	65.4	93.7
South Africa	AFR	2019.58	strongly agree	75.65	11.47	52.85	94.4
South Africa	AFR	2019.75	strongly agree	73.13	15.48	40.39	93.5
South Africa	AFR	2019.83	strongly agree	72.62	16.19	39.99	94.91
South Africa	AFR	2019.92	strongly agree	72.55	15.8	41.07	95.42
South Africa	AFR	2020	strongly agree	72.42	17.37	40.24	95.76
Swaziland	AFR	2015.83	strongly agree	82.95	13.31	53.3	98.12
Swaziland	AFR	2016.33	strongly agree	84.38	13.03	56.56	98.9
Swaziland	AFR	2018.25	strongly agree	78.2	10.79	55.69	94.01
Swaziland	AFR	2018.33	strongly agree	78.12	10.37	56.47	93.42
Swaziland	AFR	2018.42	strongly agree	80.45	8.3	64.14	93.67
Swaziland	AFR	2018.5	strongly agree	81.84	5.85	70.55	91.89
Swaziland	AFR	2018.58	strongly agree	83.56	4.32	75.68	92.19
Swaziland	AFR	2018.67	strongly agree	85.4	1.15	83.28	87.78
Swaziland	AFR	2018.75	strongly agree	85.37	3.47	78.56	91.71
Swaziland	AFR	2018.83	strongly agree	85.88	4.71	75.96	93.59
Swaziland	AFR	2018.92	strongly agree	86.77	5.07	77.01	95.35
Swaziland	AFR	2019.25	strongly agree	86.54	7.16	72.1	97.57
Swaziland	AFR	2019.58	strongly agree	84.74	8.1	69.13	97.36
Swaziland	AFR	2019.75	strongly agree	83.22	8.57	67.48	98.31
Swaziland	AFR	2019.83	strongly agree	82.63	9.11	65.34	97.74
Swaziland	AFR	2019.92	strongly agree	81.69	9.81	63.14	98.18
Swaziland	AFR	2020	strongly agree	81.62	10.35	60	98.48
Tanzania	AFR	2015.83	strongly agree	86.97	11.14	63.61	99.29
Tanzania	AFR	2016.33	strongly agree	86.3	11.17	64.02	99.27
Tanzania	AFR	2018.25	strongly agree	93.01	3.03	86.82	97.72
Tanzania	AFR	2018.33	strongly agree	93.02	2.21	88.55	96.76
Tanzania	AFR	2018.42	strongly agree	93.47	1.71	90.08	96.57
Tanzania	AFR	2018.5	strongly agree	93.48	0.79	91.95	94.94
Tanzania	AFR	2018.58	strongly agree	93.1	2.08	88.56	96.41
Tanzania	AFR	2018.67	strongly agree	92.79	2.34	88.26	96.69
Tanzania	AFR	2018.75	strongly agree	91.7	3.6	84.21	97.24
Tanzania	AFR	2018.83	strongly agree	91.21	4.39	82.51	97.86
Tanzania	AFR	2018.92	strongly agree	89.98	6.18	77.36	98.37
Tanzania	AFR	2019.25	strongly agree	87.74	8.51	70.42	98.83
Tanzania	AFR	2019.58	strongly agree	87.57	8.05	71.33	98.58
Tanzania	AFR	2019.75	strongly agree	87.72	7.98	71.95	98.85
Tanzania	AFR	2019.83	strongly agree	87.45	8.6	70.19	98.83
Tanzania	AFR	2019.92	strongly agree	87.45	7.97	71.68	98.13
Tanzania	AFR	2020	strongly agree	87.39	8.27	71.03	98.59
Togo	AFR	2015.83	strongly agree	77.68	13.24	50.33	97.74
Togo	AFR	2016.33	strongly agree	78.93	12.69	54.26	97.48
Togo	AFR	2018.25	strongly agree	72.27	9.89	55.13	90.46
Togo	AFR	2018.33	strongly agree	71.13	8.37	54.69	85.52
Togo	AFR	2018.42	strongly agree	71.39	7.51	56.96	83.84
Togo	AFR	2018.5	strongly agree	71.47	5.83	59.99	81.67
Togo	AFR	2018.58	strongly agree	71.84	1.54	68.44	74.49
Togo	AFR	2018.67	strongly agree	72.82	5.48	61.85	82.74
Togo	AFR	2018.75	strongly agree	72.35	7	58.07	84.44
Togo	AFR	2018.83	strongly agree	73.98	8.03	59.57	89.99
Togo	AFR	2018.92	strongly agree	74.57	9.52	56.88	91.33
Togo	AFR	2019.25	strongly agree	77.71	14.23	49.93	96.55
Togo	AFR	2019.58	strongly agree	79.14	12.85	54.39	97.9
Togo	AFR	2019.75	strongly agree	78.77	11.98	54.34	97.78
Togo	AFR	2019.83	strongly agree	78.19	11.94	53.64	97.1
Togo	AFR	2019.92	strongly agree	77.26	11.93	51.93	96.38
Togo	AFR	2020	strongly agree	77.27	11.89	54.41	95.13
Uganda	AFR	2015.83	strongly agree	83.72	16.11	47.87	99.6
Uganda	AFR	2016.33	strongly agree	83.09	15.16	46.82	98.41
Uganda	AFR	2018.25	strongly agree	84.28	8.82	66.07	96.69
Uganda	AFR	2018.33	strongly agree	84.82	7.64	68.65	96.24
Uganda	AFR	2018.42	strongly agree	85.78	6.45	73.18	95.37
Uganda	AFR	2018.5	strongly agree	87	4.96	76.76	94.61
Uganda	AFR	2018.58	strongly agree	87.9	3.9	80.91	94.75
Uganda	AFR	2018.67	strongly agree	88.63	3.25	82.04	94.25
Uganda	AFR	2018.75	strongly agree	89.13	1.1	87.01	91.1
Uganda	AFR	2018.83	strongly agree	89.22	2.94	83.92	94.49
Uganda	AFR	2018.92	strongly agree	89.62	3.1	83.99	95.7
Uganda	AFR	2019.25	strongly agree	87.09	7.56	72.18	98.3
Uganda	AFR	2019.58	strongly agree	83.35	11.82	59.42	98.87
Uganda	AFR	2019.75	strongly agree	81.93	12.9	56.16	98.88
Uganda	AFR	2019.83	strongly agree	81.42	13.46	52.88	98.81
Uganda	AFR	2019.92	strongly agree	80.87	13.31	53.95	98.48
Uganda	AFR	2020	strongly agree	81.39	13.67	55.05	98.19
Zambia	AFR	2015.83	strongly agree	79.91	13.81	51.32	98.35
Zambia	AFR	2016.33	strongly agree	79.87	14.65	49.26	98.37
Zambia	AFR	2018.25	strongly agree	81.01	10.13	60.53	94.56
Zambia	AFR	2018.33	strongly agree	81.02	7.97	65.92	93.26
Zambia	AFR	2018.42	strongly agree	82.21	6.62	69.59	93.39
Zambia	AFR	2018.5	strongly agree	82.29	5.46	72.48	91.9
Zambia	AFR	2018.58	strongly agree	83.25	4.42	73.53	90.83
Zambia	AFR	2018.67	strongly agree	84.36	1.28	81.72	86.69
Zambia	AFR	2018.75	strongly agree	83.54	4.08	75.67	91.26
Zambia	AFR	2018.83	strongly agree	83.53	5.48	73.13	94.27
Zambia	AFR	2018.92	strongly agree	83.82	6.58	70.45	94.22
Zambia	AFR	2019.25	strongly agree	81.7	11.11	58.45	97.49
Zambia	AFR	2019.58	strongly agree	80.67	13.39	51.89	96.94
Zambia	AFR	2019.75	strongly agree	80.37	13.12	49.72	96.86
Zambia	AFR	2019.83	strongly agree	80.36	13.41	49.4	96.77
Zambia	AFR	2019.92	strongly agree	79.76	13.78	48.34	96.82
Zambia	AFR	2020	strongly agree	80.42	13.91	47.77	97.28
Zimbabwe	AFR	2015.83	strongly agree	82.57	12.93	54.82	98.63
Zimbabwe	AFR	2016.33	strongly agree	83.22	10.93	60.18	97.56
Zimbabwe	AFR	2018.25	strongly agree	89.54	4.7	80.5	96.88
Zimbabwe	AFR	2018.33	strongly agree	89.47	3.72	82.45	96.12
Zimbabwe	AFR	2018.42	strongly agree	90.14	3.18	83.82	95.58
Zimbabwe	AFR	2018.5	strongly agree	89.99	2.83	84.23	94.93
Zimbabwe	AFR	2018.58	strongly agree	90.42	0.98	88.61	92.37
Zimbabwe	AFR	2018.67	strongly agree	90.24	2.49	85.58	94.76
Zimbabwe	AFR	2018.75	strongly agree	89.36	3.41	82.65	95.11
Zimbabwe	AFR	2018.83	strongly agree	89.49	3.97	81.68	96.01
Zimbabwe	AFR	2018.92	strongly agree	89.54	4.71	80.28	97.5
Zimbabwe	AFR	2019.25	strongly agree	89.97	7.2	73.56	98.05
Zimbabwe	AFR	2019.58	strongly agree	91.36	8.09	75.08	99.27
Zimbabwe	AFR	2019.75	strongly agree	91.32	8.22	74.1	99.41
Zimbabwe	AFR	2019.83	strongly agree	91.36	8.27	71.77	99
Zimbabwe	AFR	2019.92	strongly agree	91.22	7.38	75.22	99.12
Zimbabwe	AFR	2020	strongly agree	90.97	7.95	72.4	98.98
Argentina	AMR	2015.83	strongly agree	95.73	0.64	94.53	96.97
Argentina	AMR	2016.33	strongly agree	93.54	4.31	85.76	99.35
Argentina	AMR	2018.25	strongly agree	91.83	3.76	84.25	97.27
Argentina	AMR	2018.33	strongly agree	92.39	2.79	86.7	96.99
Argentina	AMR	2018.42	strongly agree	93.16	2.01	88.96	96.55
Argentina	AMR	2018.5	strongly agree	93.85	0.8	92.29	95.44
Argentina	AMR	2018.58	strongly agree	93.81	1.94	90.08	96.97
Argentina	AMR	2018.67	strongly agree	93.46	3.01	88.09	98.23
Argentina	AMR	2018.75	strongly agree	93.42	3.88	84.64	98.28
Argentina	AMR	2018.83	strongly agree	92.84	4.4	83.82	99.11
Argentina	AMR	2018.92	strongly agree	92.46	5.43	79.32	99.16
Argentina	AMR	2019.25	strongly agree	90.48	7.1	75.26	98.59
Argentina	AMR	2019.58	strongly agree	90.38	4.37	81.83	97.62
Argentina	AMR	2019.75	strongly agree	90.75	2.56	85.92	95.54
Argentina	AMR	2019.83	strongly agree	90.93	1.18	88.58	93.03
Argentina	AMR	2019.92	strongly agree	91.29	2.71	86.24	95.86
Argentina	AMR	2020	strongly agree	91.18	3.14	84.4	96.06
Bolivia	AMR	2015.83	strongly agree	74.53	16.45	39.6	97.07
Bolivia	AMR	2016.33	strongly agree	79.5	15.36	46.64	98.46
Bolivia	AMR	2018.25	strongly agree	74.94	11.57	52.12	93.06
Bolivia	AMR	2018.33	strongly agree	74.73	9.15	56.92	91.94
Bolivia	AMR	2018.42	strongly agree	75.51	8.17	59.43	89.13
Bolivia	AMR	2018.5	strongly agree	76.1	6.59	63.84	87.53
Bolivia	AMR	2018.58	strongly agree	76.95	5.48	66.23	87.32
Bolivia	AMR	2018.67	strongly agree	78.02	1.37	75.61	80.8
Bolivia	AMR	2018.75	strongly agree	79.44	4.91	69.33	88.51
Bolivia	AMR	2018.83	strongly agree	79.73	6.23	68.13	90.03
Bolivia	AMR	2018.92	strongly agree	81.07	7.34	65.22	91.91
Bolivia	AMR	2019.25	strongly agree	82.65	10.23	63.76	97.02
Bolivia	AMR	2019.58	strongly agree	81.1	13.51	53.45	97.89
Bolivia	AMR	2019.75	strongly agree	79.64	14.9	46.89	97.63
Bolivia	AMR	2019.83	strongly agree	78.23	16.75	40.58	97.22
Bolivia	AMR	2019.92	strongly agree	78.58	16.64	40.49	97.12
Bolivia	AMR	2020	strongly agree	77.8	16.5	40.8	98.15
Brazil	AMR	2015.83	strongly agree	92.87	0.59	91.62	93.93
Brazil	AMR	2016.33	strongly agree	88.57	8.09	70.99	98.3
Brazil	AMR	2018.25	strongly agree	83.62	8.09	65.9	95.19
Brazil	AMR	2018.33	strongly agree	83.24	6.17	70.17	93.28
Brazil	AMR	2018.42	strongly agree	84.05	5.07	75.05	92.62
Brazil	AMR	2018.5	strongly agree	84.05	3.82	75.96	90.87
Brazil	AMR	2018.58	strongly agree	84.05	1.19	81.77	86.36
Brazil	AMR	2018.67	strongly agree	83.35	3.9	75.16	90
Brazil	AMR	2018.75	strongly agree	83.79	3.79	76.07	90.38
Brazil	AMR	2018.83	strongly agree	82.81	5.11	73.52	93.14
Brazil	AMR	2018.92	strongly agree	83.42	5.47	72.62	92.46
Brazil	AMR	2019.25	strongly agree	83.07	7.57	68.04	94.97
Brazil	AMR	2019.58	strongly agree	85.11	8.91	69.13	97.26
Brazil	AMR	2019.75	strongly agree	86.4	8.68	68.3	97.88
Brazil	AMR	2019.83	strongly agree	86.91	9.64	64.81	98.37
Brazil	AMR	2019.92	strongly agree	88.19	8.32	70.28	98.45
Brazil	AMR	2020	strongly agree	88.29	8.36	69.84	98.42
Canada	AMR	2015.83	strongly agree	64.6	1.48	61.84	67.76
Canada	AMR	2016.33	strongly agree	67.32	17.13	35.25	95.18
Canada	AMR	2018.25	strongly agree	76.82	8.81	61	92.26
Canada	AMR	2018.33	strongly agree	75.47	7.75	61.24	88.2
Canada	AMR	2018.42	strongly agree	75.95	6.52	62.28	87.22
Canada	AMR	2018.5	strongly agree	75.68	5.58	65.13	85.58
Canada	AMR	2018.58	strongly agree	75.55	1.34	72.87	78.03
Canada	AMR	2018.67	strongly agree	73.44	6.16	60.87	84.24
Canada	AMR	2018.75	strongly agree	73.07	7.64	58.1	86.44
Canada	AMR	2018.83	strongly agree	71.68	8.96	53.88	86.52
Canada	AMR	2018.92	strongly agree	70.77	12.19	44.21	87.69
Canada	AMR	2019.25	strongly agree	67.02	17.37	36.47	93.12
Canada	AMR	2019.58	strongly agree	66.78	16.2	36.66	92.38
Canada	AMR	2019.75	strongly agree	67.67	13.54	44.96	91.89
Canada	AMR	2019.83	strongly agree	67.83	13.33	45.28	91.42
Canada	AMR	2019.92	strongly agree	69.43	13.25	43.93	90.46
Canada	AMR	2020	strongly agree	70.01	13.17	46.06	93.21
Chile	AMR	2015.83	strongly agree	76.17	18.43	35.9	98.5
Chile	AMR	2016.33	strongly agree	78.57	17.31	39.73	97.63
Chile	AMR	2018.25	strongly agree	72.91	11.03	51.07	93.04
Chile	AMR	2018.33	strongly agree	73.88	8.71	54.69	89.79
Chile	AMR	2018.42	strongly agree	75.46	7.2	60.88	87.61
Chile	AMR	2018.5	strongly agree	77.55	5.07	66.9	86.31
Chile	AMR	2018.58	strongly agree	79.26	1.36	76.73	81.86
Chile	AMR	2018.67	strongly agree	79.57	5.39	69.19	89.86
Chile	AMR	2018.75	strongly agree	81	5.96	70.21	93.52
Chile	AMR	2018.83	strongly agree	81.39	6.95	67.07	93.01
Chile	AMR	2018.92	strongly agree	82.02	8.12	66.74	95.47
Chile	AMR	2019.25	strongly agree	82.56	11.86	59.32	97.9
Chile	AMR	2019.58	strongly agree	84.82	12.45	59.37	99.26
Chile	AMR	2019.75	strongly agree	84.9	12.67	59.01	98.99
Chile	AMR	2019.83	strongly agree	84.36	13.7	58.66	99.27
Chile	AMR	2019.92	strongly agree	85.01	12.99	55.08	99.29
Chile	AMR	2020	strongly agree	84.19	13.23	55.33	99.41
Colombia	AMR	2015.83	strongly agree	88.49	0.99	86.57	90.3
Colombia	AMR	2016.33	strongly agree	89	6.81	76.04	98.69
Colombia	AMR	2018.25	strongly agree	85.51	5.29	73.52	93.73
Colombia	AMR	2018.33	strongly agree	85.81	4.43	76.85	92.96
Colombia	AMR	2018.42	strongly agree	87.05	3.83	79.38	93.52
Colombia	AMR	2018.5	strongly agree	87.98	1.1	85.91	90.13
Colombia	AMR	2018.58	strongly agree	88.22	2.86	82.89	93.32
Colombia	AMR	2018.67	strongly agree	88.14	3.3	81.8	93.88
Colombia	AMR	2018.75	strongly agree	88.8	4.1	80.33	94.54
Colombia	AMR	2018.83	strongly agree	88.27	4.8	79.34	96.27
Colombia	AMR	2018.92	strongly agree	88.6	5.48	77.43	96.15
Colombia	AMR	2019.25	strongly agree	88.55	7.07	73.22	97.3
Colombia	AMR	2019.58	strongly agree	87.84	5.64	76.1	95.86
Colombia	AMR	2019.75	strongly agree	87.22	3.87	80.19	93.63
Colombia	AMR	2019.83	strongly agree	86.55	3.25	80.49	93.08
Colombia	AMR	2019.92	strongly agree	87.07	0.98	85.07	88.92
Colombia	AMR	2020	strongly agree	85.86	3.82	77.88	92.42
Costa Rica	AMR	2015.83	strongly agree	88.95	9.87	70.98	99.78
Costa Rica	AMR	2016.33	strongly agree	89.07	10.87	70.03	99.76
Costa Rica	AMR	2018.25	strongly agree	93.11	2.8	87.73	98
Costa Rica	AMR	2018.33	strongly agree	93.14	2.36	88.26	97.16
Costa Rica	AMR	2018.42	strongly agree	93.47	1.82	89.74	96.59
Costa Rica	AMR	2018.5	strongly agree	94.03	0.74	92.41	95.37
Costa Rica	AMR	2018.58	strongly agree	93.73	1.91	90.22	97.09
Costa Rica	AMR	2018.67	strongly agree	93.51	2.58	88.62	97.61
Costa Rica	AMR	2018.75	strongly agree	93.51	3.08	87.45	98.23
Costa Rica	AMR	2018.83	strongly agree	93.13	3.73	85.7	98.76
Costa Rica	AMR	2018.92	strongly agree	92.77	4.58	83.6	98.83
Costa Rica	AMR	2019.25	strongly agree	91.11	5.99	78.67	99.54
Costa Rica	AMR	2019.58	strongly agree	89.41	7.39	75.15	99.69
Costa Rica	AMR	2019.75	strongly agree	88.5	8.46	71.85	99.23
Costa Rica	AMR	2019.83	strongly agree	88.65	7.95	72.42	99.34
Costa Rica	AMR	2019.92	strongly agree	89.2	7.92	73.23	99.21
Costa Rica	AMR	2020	strongly agree	89.01	7.93	72.72	99.41
Dominican Republic	AMR	2015.83	strongly agree	73.23	16.63	39.07	98.49
Dominican Republic	AMR	2016.33	strongly agree	75.4	14.94	42.52	98.04
Dominican Republic	AMR	2018.25	strongly agree	83.44	10.28	61.54	97.44
Dominican Republic	AMR	2018.33	strongly agree	83.99	9.75	64.21	97.84
Dominican Republic	AMR	2018.42	strongly agree	85.84	7.13	72.14	97.48
Dominican Republic	AMR	2018.5	strongly agree	86.87	5.65	75.62	96.62
Dominican Republic	AMR	2018.58	strongly agree	87.09	4.69	78.61	95.37
Dominican Republic	AMR	2018.67	strongly agree	87.21	3.64	79.71	93.29
Dominican Republic	AMR	2018.75	strongly agree	87.34	1.2	85.07	89.77
Dominican Republic	AMR	2018.83	strongly agree	85.77	4.33	77.75	93.09
Dominican Republic	AMR	2018.92	strongly agree	84.98	5.35	74.4	93.71
Dominican Republic	AMR	2019.25	strongly agree	76.55	14.4	48.35	97.11
Dominican Republic	AMR	2019.58	strongly agree	71.38	19.33	34.36	97.14
Dominican Republic	AMR	2019.75	strongly agree	71.95	19.77	32	96.2
Dominican Republic	AMR	2019.83	strongly agree	71.82	21.23	26.11	96.71
Dominican Republic	AMR	2019.92	strongly agree	73.18	21.47	27.22	96.88
Dominican Republic	AMR	2020	strongly agree	73.2	21.91	26.11	97.64
Ecuador	AMR	2015.83	strongly agree	84.14	1.17	81.7	86.24
Ecuador	AMR	2016.33	strongly agree	82.88	8.12	65.41	96.43
Ecuador	AMR	2018.25	strongly agree	84.88	7.46	70.65	96.61
Ecuador	AMR	2018.33	strongly agree	85.46	6.35	73.05	95.32
Ecuador	AMR	2018.42	strongly agree	86.78	4.29	77.47	93.65
Ecuador	AMR	2018.5	strongly agree	87.68	3.16	81.25	93.29
Ecuador	AMR	2018.58	strongly agree	88.37	1.07	86.24	90.36
Ecuador	AMR	2018.67	strongly agree	87	3.68	79.8	93.8
Ecuador	AMR	2018.75	strongly agree	86.82	4.17	78.7	94.5
Ecuador	AMR	2018.83	strongly agree	85.35	6.46	72.85	94.56
Ecuador	AMR	2018.92	strongly agree	84.77	7.61	70.55	95.63
Ecuador	AMR	2019.25	strongly agree	79.34	10.59	59.32	94.76
Ecuador	AMR	2019.58	strongly agree	78.38	7.52	64.09	91.75
Ecuador	AMR	2019.75	strongly agree	79.49	4.82	70.18	88.22
Ecuador	AMR	2019.83	strongly agree	79.13	1.68	75.9	82.37
Ecuador	AMR	2019.92	strongly agree	80.53	5.4	69.88	89.64
Ecuador	AMR	2020	strongly agree	80.13	6.32	65.67	90.05
El Salvador	AMR	2015.83	strongly agree	87.47	7.43	73.21	98.34
El Salvador	AMR	2016.33	strongly agree	84.62	11.81	59.49	98.7
El Salvador	AMR	2018.25	strongly agree	84.67	6.73	72.38	95.21
El Salvador	AMR	2018.33	strongly agree	84.26	5.43	73.46	93.39
El Salvador	AMR	2018.42	strongly agree	85.22	3.76	77.4	91.33
El Salvador	AMR	2018.5	strongly agree	85.76	1.06	83.66	87.73
El Salvador	AMR	2018.58	strongly agree	85.07	3.96	77.01	92.39
El Salvador	AMR	2018.67	strongly agree	84.58	5.09	74.74	94.06
El Salvador	AMR	2018.75	strongly agree	84.19	6.41	72.2	95.07
El Salvador	AMR	2018.83	strongly agree	83	8.02	68.94	96.54
El Salvador	AMR	2018.92	strongly agree	82.9	9	65.31	97.06
El Salvador	AMR	2019.25	strongly agree	81.9	11.56	59.83	97.31
El Salvador	AMR	2019.58	strongly agree	82.49	12.09	57.09	98.45
El Salvador	AMR	2019.75	strongly agree	81.76	12.68	57.45	97.31
El Salvador	AMR	2019.83	strongly agree	81.49	12.32	57.63	97.08
El Salvador	AMR	2019.92	strongly agree	81.5	13.32	54.18	97.63
El Salvador	AMR	2020	strongly agree	81.35	12.61	57.1	97.81
Guatemala	AMR	2015.83	strongly agree	78.97	13.8	50.91	97.8
Guatemala	AMR	2016.33	strongly agree	80.19	12.96	53.85	98.29
Guatemala	AMR	2018.25	strongly agree	83.41	8.58	66.09	95.8
Guatemala	AMR	2018.33	strongly agree	83.67	6.54	69.79	93.79
Guatemala	AMR	2018.42	strongly agree	84.32	6.01	71.56	94.05
Guatemala	AMR	2018.5	strongly agree	85.23	3.85	77.96	92.05
Guatemala	AMR	2018.58	strongly agree	85.87	1.19	83.55	88.19
Guatemala	AMR	2018.67	strongly agree	84.98	4.53	76.27	92.54
Guatemala	AMR	2018.75	strongly agree	85.02	5.4	73.17	93.18
Guatemala	AMR	2018.83	strongly agree	84.21	6.65	71.27	95.34
Guatemala	AMR	2018.92	strongly agree	83.96	8.01	67.95	96.56
Guatemala	AMR	2019.25	strongly agree	80.18	12.27	55.35	97.61
Guatemala	AMR	2019.58	strongly agree	79.06	13.34	51.57	98.2
Guatemala	AMR	2019.75	strongly agree	78.68	13.15	52.32	97.05
Guatemala	AMR	2019.83	strongly agree	78.23	13.61	50.6	97.16
Guatemala	AMR	2019.92	strongly agree	78.08	14.04	51.74	97.62
Guatemala	AMR	2020	strongly agree	77.52	14.72	49.64	97.47
Haiti	AMR	2015.83	strongly agree	86.54	9.35	67.38	98.97
Haiti	AMR	2016.33	strongly agree	87.71	9.78	68.75	98.79
Haiti	AMR	2018.25	strongly agree	88.34	8.43	69.45	98.2
Haiti	AMR	2018.33	strongly agree	88.95	6.95	74.64	97.63
Haiti	AMR	2018.42	strongly agree	90.02	5.96	76.69	98.07
Haiti	AMR	2018.5	strongly agree	91.18	4.1	82.8	97.49
Haiti	AMR	2018.58	strongly agree	91.9	3.31	85.11	97.05
Haiti	AMR	2018.67	strongly agree	92.43	2.23	88.21	96.54
Haiti	AMR	2018.75	strongly agree	93.17	1.26	90.89	95.65
Haiti	AMR	2018.83	strongly agree	92.78	2.47	87.89	96.99
Haiti	AMR	2018.92	strongly agree	93.1	2.62	87.91	97.8
Haiti	AMR	2019.25	strongly agree	90.7	5.82	79.34	98.56
Haiti	AMR	2019.58	strongly agree	87.51	9.37	66.72	98.3
Haiti	AMR	2019.75	strongly agree	85.83	11.79	57.79	98.49
Haiti	AMR	2019.83	strongly agree	85.26	12.3	54.02	98.65
Haiti	AMR	2019.92	strongly agree	85.18	12.44	54.98	98.27
Haiti	AMR	2020	strongly agree	84.36	12.98	52.8	97.61
Honduras	AMR	2015.83	strongly agree	82.7	13.68	57.74	98.56
Honduras	AMR	2016.33	strongly agree	85.52	10.01	66.42	98.78
Honduras	AMR	2018.25	strongly agree	89.27	5.66	77.6	97.62
Honduras	AMR	2018.33	strongly agree	89.95	4.45	81.19	97.39
Honduras	AMR	2018.42	strongly agree	90.85	3.59	83.37	96.61
Honduras	AMR	2018.5	strongly agree	91.65	2.65	86.46	96.27
Honduras	AMR	2018.58	strongly agree	91.82	2.33	87.31	95.65
Honduras	AMR	2018.67	strongly agree	92.22	0.92	90.51	93.94
Honduras	AMR	2018.75	strongly agree	92.26	2.03	87.94	95.72
Honduras	AMR	2018.83	strongly agree	91.86	3.04	85.54	96.9
Honduras	AMR	2018.92	strongly agree	91.58	3.84	83.89	97.24
Honduras	AMR	2019.25	strongly agree	88.67	7.93	72.25	99.45
Honduras	AMR	2019.58	strongly agree	86.69	9.95	67.95	99.5
Honduras	AMR	2019.75	strongly agree	85.43	11.4	63.11	99.48
Honduras	AMR	2019.83	strongly agree	85.27	11.12	64.17	99.37
Honduras	AMR	2019.92	strongly agree	85.37	11.1	63.05	99.38
Honduras	AMR	2020	strongly agree	84.83	10.82	62.22	99.2
Mexico	AMR	2015.83	strongly agree	56.79	1.61	53.64	60.19
Mexico	AMR	2016.33	strongly agree	66.17	13.11	41.98	90.86
Mexico	AMR	2018.25	strongly agree	85.64	6.74	71.98	95.42
Mexico	AMR	2018.33	strongly agree	86.31	5.98	75.19	95.65
Mexico	AMR	2018.42	strongly agree	87.3	5.51	76.26	96.14
Mexico	AMR	2018.5	strongly agree	88.13	4.45	78.73	95.1
Mexico	AMR	2018.58	strongly agree	88.63	3.84	81.99	95.25
Mexico	AMR	2018.67	strongly agree	88.62	3.3	82.46	94.47
Mexico	AMR	2018.75	strongly agree	88.94	3.2	82.72	94.86
Mexico	AMR	2018.83	strongly agree	88.69	0.96	86.77	90.47
Mexico	AMR	2018.92	strongly agree	88.05	3.34	80.99	93.29
Mexico	AMR	2019.25	strongly agree	82.32	7.39	68.63	95.41
Mexico	AMR	2019.58	strongly agree	78.14	8.39	63.67	94.44
Mexico	AMR	2019.75	strongly agree	77.42	6.5	64.29	88.8
Mexico	AMR	2019.83	strongly agree	77	5.7	65.49	87.11
Mexico	AMR	2019.92	strongly agree	78.16	1.82	74.71	81.66
Mexico	AMR	2020	strongly agree	76.77	5.98	64.82	88.48
Nicaragua	AMR	2015.83	strongly agree	82.24	12.1	55.88	97.9
Nicaragua	AMR	2016.33	strongly agree	81.08	12.57	56.63	98.23
Nicaragua	AMR	2018.25	strongly agree	91.11	3.47	85.13	97.24
Nicaragua	AMR	2018.33	strongly agree	90.78	3.21	84.33	95.95
Nicaragua	AMR	2018.42	strongly agree	91.41	0.9	89.73	93.17
Nicaragua	AMR	2018.5	strongly agree	90.74	2.81	85.14	95.34
Nicaragua	AMR	2018.58	strongly agree	90.03	3.83	82.64	96.33
Nicaragua	AMR	2018.67	strongly agree	88.47	6.23	75.87	96.84
Nicaragua	AMR	2018.75	strongly agree	87.38	8.49	70.26	98.51
Nicaragua	AMR	2018.83	strongly agree	86	10.12	66.07	97.95
Nicaragua	AMR	2018.92	strongly agree	85.04	12.21	59.66	98.52
Nicaragua	AMR	2019.25	strongly agree	83.34	16.27	44.42	98.78
Nicaragua	AMR	2019.58	strongly agree	84.59	14.83	49.96	98.72
Nicaragua	AMR	2019.75	strongly agree	85.47	13.16	54.78	98.36
Nicaragua	AMR	2019.83	strongly agree	84.93	13.84	51.71	97.97
Nicaragua	AMR	2019.92	strongly agree	85.54	12.91	56.99	98.55
Nicaragua	AMR	2020	strongly agree	85.12	12.9	55.74	98.95
Panama	AMR	2015.83	strongly agree	75.37	1.23	73.07	77.87
Panama	AMR	2016.33	strongly agree	76.63	12.91	50.52	96.85
Panama	AMR	2018.25	strongly agree	77.78	8.97	61.34	92.54
Panama	AMR	2018.33	strongly agree	77.35	7.81	62.3	90.89
Panama	AMR	2018.42	strongly agree	77.88	6.93	64.83	90.94
Panama	AMR	2018.5	strongly agree	79.59	5.01	70.14	89.29
Panama	AMR	2018.58	strongly agree	79.86	4.76	71.29	88.23
Panama	AMR	2018.67	strongly agree	80.38	1.35	77.77	82.96
Panama	AMR	2018.75	strongly agree	82.14	4.49	73.14	91.34
Panama	AMR	2018.83	strongly agree	82.51	4.7	73.6	91.99
Panama	AMR	2018.92	strongly agree	83.1	5.99	71.45	93.69
Panama	AMR	2019.25	strongly agree	83.67	9.07	66.6	97.24
Panama	AMR	2019.58	strongly agree	84.21	9.31	67.03	97.61
Panama	AMR	2019.75	strongly agree	84.34	9.13	65.97	97.1
Panama	AMR	2019.83	strongly agree	83.84	9.89	65.04	97.29
Panama	AMR	2019.92	strongly agree	83.64	10.24	64.52	97.79
Panama	AMR	2020	strongly agree	82	11.14	60.13	96.61
Paraguay	AMR	2015.83	strongly agree	78.21	15.48	46.71	99.16
Paraguay	AMR	2016.33	strongly agree	80.21	12.91	55.27	99.28
Paraguay	AMR	2018.25	strongly agree	86.02	8.16	71.44	97.51
Paraguay	AMR	2018.33	strongly agree	86.27	7.53	72.27	97.29
Paraguay	AMR	2018.42	strongly agree	86.91	6.58	74.71	96.26
Paraguay	AMR	2018.5	strongly agree	87.28	5.95	75	95.64
Paraguay	AMR	2018.58	strongly agree	87.44	5.05	77.86	95.47
Paraguay	AMR	2018.67	strongly agree	87.19	4.07	79.56	94.32
Paraguay	AMR	2018.75	strongly agree	87.77	3.04	81.93	93.55
Paraguay	AMR	2018.83	strongly agree	87.46	1.09	85.37	89.55
Paraguay	AMR	2018.92	strongly agree	86.94	3.86	79.62	94.05
Paraguay	AMR	2019.25	strongly agree	84.14	8.98	66.15	97.27
Paraguay	AMR	2019.58	strongly agree	84.07	11.09	60.2	97.92
Paraguay	AMR	2019.75	strongly agree	83.53	12.02	58.69	97.75
Paraguay	AMR	2019.83	strongly agree	83.08	12.07	56.8	98.49
Paraguay	AMR	2019.92	strongly agree	83.55	11.36	59.34	98.52
Paraguay	AMR	2020	strongly agree	82.76	11.41	59	98.53
Peru	AMR	2015.83	strongly agree	81.22	1.18	79.07	83.66
Peru	AMR	2016.33	strongly agree	78.34	11.83	54.74	96.59
Peru	AMR	2018.25	strongly agree	74.02	6.72	61.79	86.34
Peru	AMR	2018.33	strongly agree	72.19	6.45	59.52	84.24
Peru	AMR	2018.42	strongly agree	72.01	1.48	68.91	74.63
Peru	AMR	2018.5	strongly agree	69.27	6.39	57.54	81.14
Peru	AMR	2018.58	strongly agree	67.11	9.14	47.45	82.17
Peru	AMR	2018.67	strongly agree	64.29	9.9	45.17	79.57
Peru	AMR	2018.75	strongly agree	63.43	11.66	40.92	83
Peru	AMR	2018.83	strongly agree	60.86	13.45	35.98	81.09
Peru	AMR	2018.92	strongly agree	60.6	14.55	33.28	84
Peru	AMR	2019.25	strongly agree	62.45	14.88	35.39	87.41
Peru	AMR	2019.58	strongly agree	67.96	10.4	47.26	83.76
Peru	AMR	2019.75	strongly agree	70.77	5.55	59.83	80.71
Peru	AMR	2019.83	strongly agree	70.38	1.46	67.59	73.18
Peru	AMR	2019.92	strongly agree	72.33	7.03	58.55	84.56
Peru	AMR	2020	strongly agree	72.26	7.95	56.85	85.44
Uruguay	AMR	2015.83	strongly agree	77.87	16.67	44.05	97.5
Uruguay	AMR	2016.33	strongly agree	76.91	18.51	35.3	99.04
Uruguay	AMR	2018.25	strongly agree	81.97	12.03	55.92	96.55
Uruguay	AMR	2018.33	strongly agree	82.08	11.14	57.47	95.46
Uruguay	AMR	2018.42	strongly agree	83.35	9.05	64.43	96.16
Uruguay	AMR	2018.5	strongly agree	84.09	7.8	67.59	94.3
Uruguay	AMR	2018.58	strongly agree	84.43	5.9	73.41	93.84
Uruguay	AMR	2018.67	strongly agree	83.87	5.33	73.27	92.67
Uruguay	AMR	2018.75	strongly agree	84.29	3.95	76.6	91.7
Uruguay	AMR	2018.83	strongly agree	83.24	1.19	81.21	85.71
Uruguay	AMR	2018.92	strongly agree	82.58	4.39	73.73	91.18
Uruguay	AMR	2019.25	strongly agree	75.86	9.83	56.41	92.15
Uruguay	AMR	2019.58	strongly agree	64.63	17.58	30.31	94.6
Uruguay	AMR	2019.75	strongly agree	59.36	20.26	21.23	93.05
Uruguay	AMR	2019.83	strongly agree	58.15	19.63	21.69	93.07
Uruguay	AMR	2019.92	strongly agree	57.93	21.01	17.45	93.69
Uruguay	AMR	2020	strongly agree	57.55	21.5	18.58	94.17
USA	AMR	2015.83	strongly agree	63.09	1.59	59.92	65.92
USA	AMR	2016.33	strongly agree	72.12	14.06	43.83	96.17
USA	AMR	2018.25	strongly agree	70.1	10.98	50.78	89.61
USA	AMR	2018.33	strongly agree	70.16	8.55	53.54	86.11
USA	AMR	2018.42	strongly agree	71.44	7.83	57.17	86.51
USA	AMR	2018.5	strongly agree	72.53	5.32	62.04	82.79
USA	AMR	2018.58	strongly agree	74.05	1.39	71.31	76.64
USA	AMR	2018.67	strongly agree	73.9	5.17	64.12	83.57
USA	AMR	2018.75	strongly agree	75.32	5.89	64.46	86.4
USA	AMR	2018.83	strongly agree	75.06	7.99	56.35	86.63
USA	AMR	2018.92	strongly agree	75.83	9.22	56.42	90.71
USA	AMR	2019.25	strongly agree	74.5	10.6	52.11	92.31
USA	AMR	2019.58	strongly agree	74.89	7.19	59.42	87.93
USA	AMR	2019.75	strongly agree	74.08	5.38	64.14	83.96
USA	AMR	2019.83	strongly agree	74.67	1.43	71.74	77.25
USA	AMR	2019.92	strongly agree	74.72	5.56	63.43	84.38
USA	AMR	2020	strongly agree	73.68	6.69	60.4	86.22
Venezuela	AMR	2015.83	strongly agree	86.41	9.2	66.91	99.03
Venezuela	AMR	2016.33	strongly agree	85.05	12.41	59.16	98.8
Venezuela	AMR	2018.25	strongly agree	87.09	8.7	70.37	99.21
Venezuela	AMR	2018.33	strongly agree	88.01	7.94	71.42	98.58
Venezuela	AMR	2018.42	strongly agree	89.53	6.33	77.33	99.06
Venezuela	AMR	2018.5	strongly agree	90.78	5.21	81.14	98.57
Venezuela	AMR	2018.58	strongly agree	91.44	3.95	83.94	98.12
Venezuela	AMR	2018.67	strongly agree	91.88	3.15	85.45	96.83
Venezuela	AMR	2018.75	strongly agree	92.43	2.36	87.5	96.4
Venezuela	AMR	2018.83	strongly agree	92.1	0.91	90.28	93.74
Venezuela	AMR	2018.92	strongly agree	91.48	2.76	85.86	96.49
Venezuela	AMR	2019.25	strongly agree	88.09	6.06	75.96	97.46
Venezuela	AMR	2019.58	strongly agree	86.07	9.16	68.32	98.38
Venezuela	AMR	2019.75	strongly agree	85.92	9.9	66.99	98.56
Venezuela	AMR	2019.83	strongly agree	85.33	10.73	65.3	98.72
Venezuela	AMR	2019.92	strongly agree	85.97	9.99	66.13	98.99
Venezuela	AMR	2020	strongly agree	85.26	10.34	66.42	98.98
Afghanistan	EMR	2015.83	strongly agree	76.26	0.95	74.6	78.22
Afghanistan	EMR	2016.33	strongly agree	70.57	12.9	41.54	90.46
Afghanistan	EMR	2018.25	strongly agree	82.35	5.84	70.24	91.62
Afghanistan	EMR	2018.33	strongly agree	82.32	5.29	71.63	92.44
Afghanistan	EMR	2018.42	strongly agree	83.21	4.46	74.49	90.46
Afghanistan	EMR	2018.5	strongly agree	84.47	1.13	82.24	86.63
Afghanistan	EMR	2018.58	strongly agree	85.32	3.97	77.83	92.45
Afghanistan	EMR	2018.67	strongly agree	84.36	4.58	75.2	92.66
Afghanistan	EMR	2018.75	strongly agree	84.12	5.71	72.58	93.1
Afghanistan	EMR	2018.83	strongly agree	83.39	6.9	69.2	93.9
Afghanistan	EMR	2018.92	strongly agree	82.49	8.03	65.46	94.65
Afghanistan	EMR	2019.25	strongly agree	77.07	11.48	54.59	95.23
Afghanistan	EMR	2019.58	strongly agree	71.33	10.43	53.35	88.89
Afghanistan	EMR	2019.75	strongly agree	71.75	7.34	58.26	85.07
Afghanistan	EMR	2019.83	strongly agree	73.34	6.21	62.05	84.18
Afghanistan	EMR	2019.92	strongly agree	73.51	1.07	71.42	75.59
Afghanistan	EMR	2020	strongly agree	74.58	5.11	64.83	83.73
Egypt	EMR	2015.83	strongly agree	83.13	12.17	58.06	98.26
Egypt	EMR	2016.33	strongly agree	84.86	10.87	64.52	98.01
Egypt	EMR	2018.25	strongly agree	90.32	5.33	80.21	97.92
Egypt	EMR	2018.33	strongly agree	91.3	3.83	83.5	97.5
Egypt	EMR	2018.42	strongly agree	92.4	2.92	86.12	96.99
Egypt	EMR	2018.5	strongly agree	92.86	2.07	88.7	96.55
Egypt	EMR	2018.58	strongly agree	93.65	0.75	92.24	95.09
Egypt	EMR	2018.67	strongly agree	92.63	2.35	87.75	96.41
Egypt	EMR	2018.75	strongly agree	91.9	2.96	85.89	96.83
Egypt	EMR	2018.83	strongly agree	90.59	4.28	81.58	96.83
Egypt	EMR	2018.92	strongly agree	88.92	6.29	77.17	97.64
Egypt	EMR	2019.25	strongly agree	81.34	11.44	60.42	98.12
Egypt	EMR	2019.58	strongly agree	78.15	11.61	54.98	97.74
Egypt	EMR	2019.75	strongly agree	79.68	10.93	59.31	96.91
Egypt	EMR	2019.83	strongly agree	81.08	10.36	60.07	97.36
Egypt	EMR	2019.92	strongly agree	81.4	10.26	62.33	96.78
Egypt	EMR	2020	strongly agree	81.88	11.11	60.26	96.8
Iran	EMR	2015.83	strongly agree	90.01	1.14	87.69	92.03
Iran	EMR	2016.33	strongly agree	87.05	7.51	72.26	97.98
Iran	EMR	2018.25	strongly agree	83.61	4.34	75.24	90.82
Iran	EMR	2018.33	strongly agree	83.38	1.26	80.89	85.66
Iran	EMR	2018.42	strongly agree	83.2	4.14	74.87	90.52
Iran	EMR	2018.5	strongly agree	83	4.82	73.41	91.77
Iran	EMR	2018.58	strongly agree	83.45	5.71	72.35	93.66
Iran	EMR	2018.67	strongly agree	81.19	8.12	63.82	92.61
Iran	EMR	2018.75	strongly agree	80.14	8.87	61.95	94.58
Iran	EMR	2018.83	strongly agree	79.29	10.88	57.97	96.05
Iran	EMR	2018.92	strongly agree	78.55	11.47	56.66	97.06
Iran	EMR	2019.25	strongly agree	78.91	14.35	50.23	98.31
Iran	EMR	2019.58	strongly agree	80.34	14.17	51.6	97.92
Iran	EMR	2019.75	strongly agree	81.11	13.93	50.99	98.2
Iran	EMR	2019.83	strongly agree	81.91	12.93	55.45	97.47
Iran	EMR	2019.92	strongly agree	81.48	13.01	56.2	98.2
Iran	EMR	2020	strongly agree	81.47	12.8	56.22	97.46
Iraq	EMR	2015.83	strongly agree	89.95	8.77	70.49	99.63
Iraq	EMR	2016.33	strongly agree	89.37	9.87	68.52	99.53
Iraq	EMR	2018.25	strongly agree	86.32	9.05	67.28	97.91
Iraq	EMR	2018.33	strongly agree	85.48	8.61	67.78	97.83
Iraq	EMR	2018.42	strongly agree	85.05	8.87	67.74	97.82
Iraq	EMR	2018.5	strongly agree	84.74	8.37	69.3	97.86
Iraq	EMR	2018.58	strongly agree	85.82	6.92	73.62	97.25
Iraq	EMR	2018.67	strongly agree	84.97	5.92	73.94	95.32
Iraq	EMR	2018.75	strongly agree	84.84	5.26	74.45	93.92
Iraq	EMR	2018.83	strongly agree	85.24	4.18	77.44	92.78
Iraq	EMR	2018.92	strongly agree	85.72	1.2	83.36	88.06
Iraq	EMR	2019.25	strongly agree	88.99	4.54	80.12	96.23
Iraq	EMR	2019.58	strongly agree	93.05	2.4	88.35	97.04
Iraq	EMR	2019.75	strongly agree	94.75	1.42	91.69	97.2
Iraq	EMR	2019.83	strongly agree	95.7	0.63	94.28	96.81
Iraq	EMR	2019.92	strongly agree	95.17	1.52	92.38	97.78
Iraq	EMR	2020	strongly agree	95.31	1.87	91.67	98.49
Jordan	EMR	2015.83	strongly agree	81.8	12.57	57.39	98.54
Jordan	EMR	2016.33	strongly agree	81.12	13.72	51.1	98.29
Jordan	EMR	2018.25	strongly agree	86.82	6.78	74.36	97.37
Jordan	EMR	2018.33	strongly agree	86.54	6.22	74.67	96.79
Jordan	EMR	2018.42	strongly agree	87.05	5.03	77.15	95.36
Jordan	EMR	2018.5	strongly agree	87.43	4.26	78.15	94.17
Jordan	EMR	2018.58	strongly agree	88.23	3.31	82.12	94.31
Jordan	EMR	2018.67	strongly agree	87.72	1.04	85.61	89.74
Jordan	EMR	2018.75	strongly agree	87.06	3.79	80.36	93.88
Jordan	EMR	2018.83	strongly agree	86.43	4.44	76.8	93.82
Jordan	EMR	2018.92	strongly agree	86.09	5.46	75.02	94.94
Jordan	EMR	2019.25	strongly agree	84.68	9.39	65.14	97.53
Jordan	EMR	2019.58	strongly agree	83.34	10.06	62.41	97.47
Jordan	EMR	2019.75	strongly agree	83.17	10.59	61.61	96.83
Jordan	EMR	2019.83	strongly agree	83.74	10.18	64.35	96.98
Jordan	EMR	2019.92	strongly agree	82.77	10.73	61.75	97.13
Jordan	EMR	2020	strongly agree	82.6	11.39	58.75	97
Kuwait	EMR	2015.83	strongly agree	83.38	12.8	55.48	98.76
Kuwait	EMR	2016.33	strongly agree	83.7	15.99	43.19	99.22
Kuwait	EMR	2018.25	strongly agree	81.24	12.69	54.98	97.77
Kuwait	EMR	2018.33	strongly agree	80.06	13.06	55.83	97.35
Kuwait	EMR	2018.42	strongly agree	80.4	11.77	56.81	96.84
Kuwait	EMR	2018.5	strongly agree	80.4	11.27	56.98	96.51
Kuwait	EMR	2018.58	strongly agree	81.2	9.73	60.86	95.88
Kuwait	EMR	2018.67	strongly agree	79.92	8.68	62.89	94.71
Kuwait	EMR	2018.75	strongly agree	80.12	6.9	66.41	91.91
Kuwait	EMR	2018.83	strongly agree	80.37	5.09	70.54	89.6
Kuwait	EMR	2018.92	strongly agree	80.66	1.33	78.26	83.35
Kuwait	EMR	2019.25	strongly agree	79.59	8.23	64.23	92.9
Kuwait	EMR	2019.58	strongly agree	77.88	13.41	51.79	97.28
Kuwait	EMR	2019.75	strongly agree	78.29	15.36	47.86	98.01
Kuwait	EMR	2019.83	strongly agree	79.37	15.21	50.51	98.56
Kuwait	EMR	2019.92	strongly agree	79.24	15.72	47.94	98.27
Kuwait	EMR	2020	strongly agree	80.25	15.17	48.34	97.78
Lebanon	EMR	2015.83	strongly agree	92	0.83	90.34	93.52
Lebanon	EMR	2016.33	strongly agree	92.7	4.44	85.56	99.06
Lebanon	EMR	2018.25	strongly agree	90.62	4.32	82.23	98.05
Lebanon	EMR	2018.33	strongly agree	90.52	3.45	83.55	96.45
Lebanon	EMR	2018.42	strongly agree	90.73	2.72	85.43	95.79
Lebanon	EMR	2018.5	strongly agree	90.7	0.85	88.98	92.35
Lebanon	EMR	2018.58	strongly agree	90.8	2.76	85.11	95.15
Lebanon	EMR	2018.67	strongly agree	89.65	3.94	81.91	96.21
Lebanon	EMR	2018.75	strongly agree	89.03	4.88	79.41	96.18
Lebanon	EMR	2018.83	strongly agree	88.43	5.65	77.5	97.37
Lebanon	EMR	2018.92	strongly agree	87.47	7.03	72.23	97.12
Lebanon	EMR	2019.25	strongly agree	86.65	7.95	70.74	98.33
Lebanon	EMR	2019.58	strongly agree	86.55	7.89	71.6	97.61
Lebanon	EMR	2019.75	strongly agree	87.22	7.76	73.39	98.25
Lebanon	EMR	2019.83	strongly agree	87.82	7.39	73.56	97.81
Lebanon	EMR	2019.92	strongly agree	87.99	6.9	73.83	97.4
Lebanon	EMR	2020	strongly agree	88.67	6.52	75.8	98.16
Libya	EMR	2015.83	strongly agree	71.92	17.83	37.59	97.48
Libya	EMR	2016.33	strongly agree	74.14	14.35	48.52	96.16
Libya	EMR	2018.25	strongly agree	71.97	5.71	60.74	82.7
Libya	EMR	2018.33	strongly agree	71.61	1.47	68.88	74.52
Libya	EMR	2018.42	strongly agree	72.64	5.36	61.84	82.37
Libya	EMR	2018.5	strongly agree	73.85	6.4	62.37	86.84
Libya	EMR	2018.58	strongly agree	76.3	7.02	63.29	89.59
Libya	EMR	2018.67	strongly agree	76.04	8.15	60.18	90.82
Libya	EMR	2018.75	strongly agree	76.11	9.26	58.96	93.84
Libya	EMR	2018.83	strongly agree	76.86	9.88	57.77	94.6
Libya	EMR	2018.92	strongly agree	77.38	10.48	57.92	94.21
Libya	EMR	2019.25	strongly agree	77.57	12.23	54.26	94.87
Libya	EMR	2019.58	strongly agree	75.73	12.93	49.99	95.14
Libya	EMR	2019.75	strongly agree	74.85	12.96	53.32	94.76
Libya	EMR	2019.83	strongly agree	74.47	12.8	53.39	94.27
Libya	EMR	2019.92	strongly agree	73.6	13.38	48.22	94.06
Libya	EMR	2020	strongly agree	73.13	13.52	49.03	94.4
Morocco	EMR	2015.83	strongly agree	15.77	1.21	13.74	18.35
Morocco	EMR	2016.33	strongly agree	34.56	14.32	8.12	63.22
Morocco	EMR	2018.25	strongly agree	84.06	7.68	67.78	95.37
Morocco	EMR	2018.33	strongly agree	85.89	6.14	75.06	95.63
Morocco	EMR	2018.42	strongly agree	87.38	4.31	78.94	94.54
Morocco	EMR	2018.5	strongly agree	88.81	2.96	82.88	94.19
Morocco	EMR	2018.58	strongly agree	90.35	0.94	88.45	92.03
Morocco	EMR	2018.67	strongly agree	88.75	3	82.86	93.62
Morocco	EMR	2018.75	strongly agree	87.82	3.38	81.29	93.8
Morocco	EMR	2018.83	strongly agree	86.31	4.48	77.27	94.17
Morocco	EMR	2018.92	strongly agree	84.01	6.87	71.01	94.38
Morocco	EMR	2019.25	strongly agree	73.63	10.94	50.65	92.75
Morocco	EMR	2019.58	strongly agree	63.14	13.83	38.76	87.98
Morocco	EMR	2019.75	strongly agree	61.96	14.78	35.74	89.18
Morocco	EMR	2019.83	strongly agree	62.91	15.74	33.42	89.38
Morocco	EMR	2019.92	strongly agree	62.06	15.26	32.98	89.21
Morocco	EMR	2020	strongly agree	62.25	16.71	30.84	90.74
Pakistan	EMR	2015.83	strongly agree	77.37	1.32	74.83	79.99
Pakistan	EMR	2016.33	strongly agree	70.44	15.8	36.62	93.3
Pakistan	EMR	2018.25	strongly agree	78.62	9.28	59.09	93.84
Pakistan	EMR	2018.33	strongly agree	78.32	7.42	63.54	91.53
Pakistan	EMR	2018.42	strongly agree	79.52	6.15	67.54	91.6
Pakistan	EMR	2018.5	strongly agree	80.22	4.99	70.31	89.06
Pakistan	EMR	2018.58	strongly agree	82.63	1.4	79.95	85.41
Pakistan	EMR	2018.67	strongly agree	81.86	4.38	73.39	90.65
Pakistan	EMR	2018.75	strongly agree	82.18	4.89	72.78	90.88
Pakistan	EMR	2018.83	strongly agree	82.35	6.1	69.91	93
Pakistan	EMR	2018.92	strongly agree	82.97	7.4	68.51	93.97
Pakistan	EMR	2019.25	strongly agree	81.91	8.92	65.22	95.49
Pakistan	EMR	2019.58	strongly agree	74.63	9.02	54.92	89.63
Pakistan	EMR	2019.75	strongly agree	69.99	7.09	55.33	82.82
Pakistan	EMR	2019.83	strongly agree	69.13	6.47	56.65	82.2
Pakistan	EMR	2019.92	strongly agree	67.22	1.49	64.13	69.89
Pakistan	EMR	2020	strongly agree	67.67	6.1	56.91	80.53
Palestine	EMR	2015.83	strongly agree	69.34	1.44	65.99	71.79
Palestine	EMR	2016.33	strongly agree	80.36	10.94	55.27	95.53
Palestine	EMR	2018.25	strongly agree	93.25	4.01	85.06	98.34
Palestine	EMR	2018.33	strongly agree	93.82	2.96	87.05	97.75
Palestine	EMR	2018.42	strongly agree	94.19	2.32	89.43	97.67
Palestine	EMR	2018.5	strongly agree	94.44	1.85	90.87	97.23
Palestine	EMR	2018.58	strongly agree	94.97	0.68	93.51	96.17
Palestine	EMR	2018.67	strongly agree	93.71	1.95	89.53	96.85
Palestine	EMR	2018.75	strongly agree	92.85	2.53	88.12	96.74
Palestine	EMR	2018.83	strongly agree	91.88	3.12	86.24	97.05
Palestine	EMR	2018.92	strongly agree	90.25	4.46	81.63	97.29
Palestine	EMR	2019.25	strongly agree	85.24	8.79	66.57	97.57
Palestine	EMR	2019.58	strongly agree	82.5	11.14	59.39	96.41
Palestine	EMR	2019.75	strongly agree	83.47	10.86	60.37	97.2
Palestine	EMR	2019.83	strongly agree	84.38	10.91	57.48	97.18
Palestine	EMR	2019.92	strongly agree	84.58	10.13	61.66	97.57
Palestine	EMR	2020	strongly agree	84.92	10.97	60.81	97.66
Saudi Arabia	EMR	2015.83	strongly agree	80.32	1.62	77.3	83.64
Saudi Arabia	EMR	2016.33	strongly agree	81.68	10.96	60.31	96.79
Saudi Arabia	EMR	2018.25	strongly agree	84.11	4.22	76.75	92.2
Saudi Arabia	EMR	2018.33	strongly agree	84.32	1.13	82.32	86.62
Saudi Arabia	EMR	2018.42	strongly agree	84.43	4.01	75.95	91.29
Saudi Arabia	EMR	2018.5	strongly agree	84.28	4.61	75.7	92.29
Saudi Arabia	EMR	2018.58	strongly agree	85.32	5.06	75.34	93.48
Saudi Arabia	EMR	2018.67	strongly agree	84.22	6.24	71.63	94.31
Saudi Arabia	EMR	2018.75	strongly agree	83.9	7.17	70.6	95.59
Saudi Arabia	EMR	2018.83	strongly agree	83.72	8.19	68.06	95.73
Saudi Arabia	EMR	2018.92	strongly agree	83.73	8.24	67.03	95.95
Saudi Arabia	EMR	2019.25	strongly agree	84.37	8.55	67.2	96.37
Saudi Arabia	EMR	2019.58	strongly agree	83.75	10.27	61.99	96.06
Saudi Arabia	EMR	2019.75	strongly agree	84.03	11.25	59.45	97.01
Saudi Arabia	EMR	2019.83	strongly agree	84.53	10.83	61.2	97.89
Saudi Arabia	EMR	2019.92	strongly agree	84.33	11.48	58.69	96.8
Saudi Arabia	EMR	2020	strongly agree	84.22	10.78	60.73	97.27
Syria	EMR	2015.83	strongly agree	82.86	11.52	61	98.13
Syria	EMR	2016.33	strongly agree	82.62	11.23	59.67	98.03
Syria	EMR	2018.25	strongly agree	79.83	14.74	51.25	99.01
Syria	EMR	2018.33	strongly agree	79.58	14.85	47.98	98.98
Syria	EMR	2018.42	strongly agree	79.75	15.37	46.98	99.01
Syria	EMR	2018.5	strongly agree	80.05	15.52	45.78	99.24
Syria	EMR	2018.58	strongly agree	81.9	14.39	50.76	99.28
Syria	EMR	2018.67	strongly agree	82.42	13.25	52.79	99.45
Syria	EMR	2018.75	strongly agree	82.6	13.96	53.37	99.37
Syria	EMR	2018.83	strongly agree	84.52	11.95	57.08	99.27
Syria	EMR	2018.92	strongly agree	85.65	11.67	57.22	98.96
Syria	EMR	2019.25	strongly agree	91.09	6.51	76.83	99.34
Syria	EMR	2019.58	strongly agree	92.34	3.74	84.96	97.96
Syria	EMR	2019.75	strongly agree	91.98	2.8	86.16	96.56
Syria	EMR	2019.83	strongly agree	91.99	2.24	87.5	95.68
Syria	EMR	2019.92	strongly agree	91.27	1.07	89.02	93.18
Syria	EMR	2020	strongly agree	90.72	2.57	85.17	95.04
Tunisia	EMR	2015.83	strongly agree	90.05	0.99	88.19	92.11
Tunisia	EMR	2016.33	strongly agree	88.24	10.15	64.45	98.39
Tunisia	EMR	2018.25	strongly agree	77.29	4.97	66.43	85.26
Tunisia	EMR	2018.33	strongly agree	75.3	1.45	72.64	78.34
Tunisia	EMR	2018.42	strongly agree	74.66	6.21	61.36	84.93
Tunisia	EMR	2018.5	strongly agree	74.36	7.46	59.87	86.97
Tunisia	EMR	2018.58	strongly agree	75.55	7.72	59.48	87.97
Tunisia	EMR	2018.67	strongly agree	74.28	10.42	51.7	90.81
Tunisia	EMR	2018.75	strongly agree	74.7	11.43	51.91	92.06
Tunisia	EMR	2018.83	strongly agree	75.6	12.65	50.01	94.32
Tunisia	EMR	2018.92	strongly agree	76.91	12.12	51.47	95.74
Tunisia	EMR	2019.25	strongly agree	84.02	10.35	64.03	98.61
Tunisia	EMR	2019.58	strongly agree	89.22	7.12	74.29	99.1
Tunisia	EMR	2019.75	strongly agree	91.06	5.13	80.88	99.13
Tunisia	EMR	2019.83	strongly agree	91.96	4.11	83.5	98.81
Tunisia	EMR	2019.92	strongly agree	91.85	4.08	83.56	98.41
Tunisia	EMR	2020	strongly agree	91.81	4.2	84.08	98.75
United Arab Emirates	EMR	2015.83	strongly agree	82.8	12.67	56.6	97.65
United Arab Emirates	EMR	2016.33	strongly agree	81.5	12.75	53.54	98.6
United Arab Emirates	EMR	2018.25	strongly agree	81.91	4.77	72.17	90.49
United Arab Emirates	EMR	2018.33	strongly agree	81.42	1.36	78.86	84.2
United Arab Emirates	EMR	2018.42	strongly agree	81.01	4.58	71.49	88.65
United Arab Emirates	EMR	2018.5	strongly agree	80.7	5.9	69.83	91.3
United Arab Emirates	EMR	2018.58	strongly agree	81.19	7.82	65.33	93.43
United Arab Emirates	EMR	2018.67	strongly agree	79.85	9.45	61.83	93.57
United Arab Emirates	EMR	2018.75	strongly agree	79.46	10.64	58.39	95.34
United Arab Emirates	EMR	2018.83	strongly agree	78.97	12.58	54.09	97.13
United Arab Emirates	EMR	2018.92	strongly agree	79.64	11.69	55.55	97.28
United Arab Emirates	EMR	2019.25	strongly agree	82.02	11.64	58.48	97.57
United Arab Emirates	EMR	2019.58	strongly agree	83.85	10.6	61.36	98.15
United Arab Emirates	EMR	2019.75	strongly agree	84.85	10.45	63.42	98.45
United Arab Emirates	EMR	2019.83	strongly agree	85.13	10.32	64.43	98.59
United Arab Emirates	EMR	2019.92	strongly agree	84.4	11.13	61.95	98.79
United Arab Emirates	EMR	2020	strongly agree	85.2	10.3	66.53	99.09
Yemen	EMR	2015.83	strongly agree	74.15	15.71	40.72	97.55
Yemen	EMR	2016.33	strongly agree	76.02	15.53	45.51	98.36
Yemen	EMR	2018.25	strongly agree	81.51	10.45	61.67	97.1
Yemen	EMR	2018.33	strongly agree	81.01	9.07	62.48	94.99
Yemen	EMR	2018.42	strongly agree	81.56	7.82	68.21	94.86
Yemen	EMR	2018.5	strongly agree	81.6	6.46	68.76	92.36
Yemen	EMR	2018.58	strongly agree	82.35	5.33	72.28	91.61
Yemen	EMR	2018.67	strongly agree	81.09	4.48	71.83	89.34
Yemen	EMR	2018.75	strongly agree	80.47	1.25	78.01	82.82
Yemen	EMR	2018.83	strongly agree	79.66	5.15	68.62	88.17
Yemen	EMR	2018.92	strongly agree	79.38	6.46	67.04	90.95
Yemen	EMR	2019.25	strongly agree	80.63	9.22	62.24	95.39
Yemen	EMR	2019.58	strongly agree	85.15	7.94	70.17	97.56
Yemen	EMR	2019.75	strongly agree	87.28	6.31	75.97	98.07
Yemen	EMR	2019.83	strongly agree	87.82	6.91	74.35	98.42
Yemen	EMR	2019.92	strongly agree	87.55	6.9	73.85	98.27
Yemen	EMR	2020	strongly agree	87.39	7.71	71.91	98.51
Albania	EUR	2015.83	strongly agree	44.25	18.19	14.86	82.43
Albania	EUR	2016.33	strongly agree	49.51	19.14	11.78	78.67
Albania	EUR	2018.25	strongly agree	86.02	5.79	74.92	95.95
Albania	EUR	2018.33	strongly agree	90.86	3.44	84.46	96.65
Albania	EUR	2018.42	strongly agree	86.06	3.55	78.41	91.95
Albania	EUR	2018.5	strongly agree	88.81	1.12	86.65	90.91
Albania	EUR	2018.58	strongly agree	88.77	3.14	82.72	94.18
Albania	EUR	2018.67	strongly agree	86.18	4.57	76.79	92.96
Albania	EUR	2018.75	strongly agree	83.29	6.8	68.84	92.72
Albania	EUR	2018.83	strongly agree	83.03	7.78	67.61	94.6
Albania	EUR	2018.92	strongly agree	77.78	11.74	54.57	93
Albania	EUR	2019.25	strongly agree	58.91	16.42	28.37	87.66
Albania	EUR	2019.58	strongly agree	38.06	12.32	15.47	60.77
Albania	EUR	2019.75	strongly agree	31.82	8.35	16.62	48.52
Albania	EUR	2019.83	strongly agree	30.83	5.9	19.04	41.69
Albania	EUR	2019.92	strongly agree	26.06	1.43	23.4	29.02
Albania	EUR	2020	strongly agree	29.1	5.99	15.44	38.74
Armenia	EUR	2015.83	strongly agree	68.47	1.35	65.88	71.13
Armenia	EUR	2016.33	strongly agree	67.53	13.68	44.79	92.74
Armenia	EUR	2018.25	strongly agree	50.55	10	30.13	67.23
Armenia	EUR	2018.33	strongly agree	56.58	7.68	43.23	72.2
Armenia	EUR	2018.42	strongly agree	40.44	6.5	27.97	52.93
Armenia	EUR	2018.5	strongly agree	42.58	6.08	31.34	55.22
Armenia	EUR	2018.58	strongly agree	44.77	5.89	34.16	56.19
Armenia	EUR	2018.67	strongly agree	41.41	1.76	37.92	44.78
Armenia	EUR	2018.75	strongly agree	41.42	6.41	29.43	54.03
Armenia	EUR	2018.83	strongly agree	46.39	7.25	30.77	59.7
Armenia	EUR	2018.92	strongly agree	46.52	9.35	29.58	63.56
Armenia	EUR	2019.25	strongly agree	55.04	12.19	28.55	74.44
Armenia	EUR	2019.58	strongly agree	57.6	10.38	37.71	76.42
Armenia	EUR	2019.75	strongly agree	58.89	6.93	46.64	72.47
Armenia	EUR	2019.83	strongly agree	59.4	1.26	56.87	61.77
Armenia	EUR	2019.92	strongly agree	57.69	6.49	45.58	70.15
Armenia	EUR	2020	strongly agree	59.51	8.22	43.35	73.31
Austria	EUR	2015.83	strongly agree	54.54	1.68	51.38	57.75
Austria	EUR	2016.33	strongly agree	56.02	17.38	21.47	84.28
Austria	EUR	2018.25	strongly agree	67.52	7.4	54.3	81.89
Austria	EUR	2018.33	strongly agree	73.62	5.43	63.52	84.63
Austria	EUR	2018.42	strongly agree	60.12	1.55	56.92	62.98
Austria	EUR	2018.5	strongly agree	62.5	5.23	52.16	72.23
Austria	EUR	2018.58	strongly agree	64.05	5.42	54.09	74.76
Austria	EUR	2018.67	strongly agree	59.49	5.48	48.59	69.55
Austria	EUR	2018.75	strongly agree	57.02	1.65	53.81	60.07
Austria	EUR	2018.83	strongly agree	60.31	5.5	49.26	70.53
Austria	EUR	2018.92	strongly agree	57.71	6.91	45.69	72.42
Austria	EUR	2019.25	strongly agree	59.53	13.74	34.3	84.19
Austria	EUR	2019.58	strongly agree	60.31	12.98	36.74	84.76
Austria	EUR	2019.75	strongly agree	61.57	7.96	45.22	76.28
Austria	EUR	2019.83	strongly agree	61.39	6.8	48.86	73.78
Austria	EUR	2019.92	strongly agree	57.07	1.57	54.01	59.84
Austria	EUR	2020	strongly agree	56.98	7.1	42.32	69.13
Azerbaijan	EUR	2015.83	strongly agree	45.95	2.24	41.15	49.8
Azerbaijan	EUR	2016.33	strongly agree	51.94	15.07	25.43	77.3
Azerbaijan	EUR	2018.25	strongly agree	57.46	14.3	30.86	81.87
Azerbaijan	EUR	2018.33	strongly agree	66.22	10.3	47.39	86.19
Azerbaijan	EUR	2018.42	strongly agree	53.38	8.99	33.97	69.17
Azerbaijan	EUR	2018.5	strongly agree	57.8	7.06	45.3	73.29
Azerbaijan	EUR	2018.58	strongly agree	61.32	6.57	47.14	73.89
Azerbaijan	EUR	2018.67	strongly agree	58.4	1.64	55.14	61.64
Azerbaijan	EUR	2018.75	strongly agree	58.19	6.65	45.31	70.14
Azerbaijan	EUR	2018.83	strongly agree	62.35	7.05	47.54	74.23
Azerbaijan	EUR	2018.92	strongly agree	60.45	10.03	42.74	78.93
Azerbaijan	EUR	2019.25	strongly agree	58.21	15.92	28.52	82.14
Azerbaijan	EUR	2019.58	strongly agree	53.08	11.69	28.91	73.56
Azerbaijan	EUR	2019.75	strongly agree	51.91	7.87	36.24	65.78
Azerbaijan	EUR	2019.83	strongly agree	51.69	2.37	46.88	56.07
Azerbaijan	EUR	2019.92	strongly agree	49.97	6.88	35.98	61.72
Azerbaijan	EUR	2020	strongly agree	51.53	8.25	34.76	66.61
Belarus	EUR	2015.83	strongly agree	49.14	21.09	13.27	85.52
Belarus	EUR	2016.33	strongly agree	53.97	21.8	13.12	88.02
Belarus	EUR	2018.25	strongly agree	44.82	10.74	23.95	64.99
Belarus	EUR	2018.33	strongly agree	52.14	8	36.27	66.26
Belarus	EUR	2018.42	strongly agree	37.45	5.47	27.57	47.98
Belarus	EUR	2018.5	strongly agree	40.58	1.54	37.72	43.81
Belarus	EUR	2018.58	strongly agree	45.78	6.87	32.65	58.99
Belarus	EUR	2018.67	strongly agree	44.46	8.12	28.4	58.82
Belarus	EUR	2018.75	strongly agree	45.75	8.23	30.14	62.05
Belarus	EUR	2018.83	strongly agree	52.36	10.17	33.66	70.5
Belarus	EUR	2018.92	strongly agree	52.45	11.49	30.82	74.06
Belarus	EUR	2019.25	strongly agree	58.99	16.62	29.69	87.75
Belarus	EUR	2019.58	strongly agree	56.79	18.38	26.94	88.98
Belarus	EUR	2019.75	strongly agree	54.75	17.83	25	86.43
Belarus	EUR	2019.83	strongly agree	53.99	17.23	26.44	86.22
Belarus	EUR	2019.92	strongly agree	50.78	16.46	20.7	81.12
Belarus	EUR	2020	strongly agree	51.94	16.31	22.72	80.58
Belgium	EUR	2015.83	strongly agree	62.37	1.46	59.46	65.12
Belgium	EUR	2016.33	strongly agree	57.55	14.42	33.09	85.69
Belgium	EUR	2018.25	strongly agree	69.2	7.89	54.15	85.81
Belgium	EUR	2018.33	strongly agree	76.95	4.89	66.9	85.47
Belgium	EUR	2018.42	strongly agree	66.84	1.07	64.85	68.96
Belgium	EUR	2018.5	strongly agree	70.79	5.53	61.28	82.08
Belgium	EUR	2018.58	strongly agree	73.15	7.53	59.11	86.49
Belgium	EUR	2018.67	strongly agree	70.9	10.39	53.04	90.36
Belgium	EUR	2018.75	strongly agree	69.96	12.5	49.07	91.64
Belgium	EUR	2018.83	strongly agree	72.09	14.04	48.6	93.56
Belgium	EUR	2018.92	strongly agree	68.62	16.73	42.03	94.85
Belgium	EUR	2019.25	strongly agree	65.99	17.99	41.41	98.87
Belgium	EUR	2019.58	strongly agree	64.87	15.66	38.95	91.5
Belgium	EUR	2019.75	strongly agree	65.51	15.84	41.36	89.56
Belgium	EUR	2019.83	strongly agree	65.56	15	40.99	91.54
Belgium	EUR	2019.92	strongly agree	61.71	17.99	34.39	93.13
Belgium	EUR	2020	strongly agree	62.69	17.69	36.35	94.74
Bosnia and Herzegovina	EUR	2015.83	strongly agree	60.38	1.53	57.36	63.24
Bosnia and Herzegovina	EUR	2016.33	strongly agree	64.18	14.6	33.94	92.15
Bosnia and Herzegovina	EUR	2018.25	strongly agree	70.14	11.22	50.43	92.6
Bosnia and Herzegovina	EUR	2018.33	strongly agree	76.91	7.7	60.4	89.47
Bosnia and Herzegovina	EUR	2018.42	strongly agree	66.05	7.94	50.12	80.12
Bosnia and Herzegovina	EUR	2018.5	strongly agree	69.82	6.14	58.39	81.66
Bosnia and Herzegovina	EUR	2018.58	strongly agree	73.08	1.43	70.15	75.69
Bosnia and Herzegovina	EUR	2018.67	strongly agree	69.51	6.03	57.04	80.55
Bosnia and Herzegovina	EUR	2018.75	strongly agree	68.5	6.26	56.32	82.26
Bosnia and Herzegovina	EUR	2018.83	strongly agree	70.64	8.1	55.04	86.01
Bosnia and Herzegovina	EUR	2018.92	strongly agree	68.11	9.42	48.16	84.82
Bosnia and Herzegovina	EUR	2019.25	strongly agree	66.05	12.58	42.84	87.12
Bosnia and Herzegovina	EUR	2019.58	strongly agree	65.36	9.21	44.91	80.8
Bosnia and Herzegovina	EUR	2019.75	strongly agree	66.37	6.41	54.11	78.6
Bosnia and Herzegovina	EUR	2019.83	strongly agree	66.97	1.45	64.1	69.72
Bosnia and Herzegovina	EUR	2019.92	strongly agree	65.84	5.48	53.91	75.89
Bosnia and Herzegovina	EUR	2020	strongly agree	67.31	6.59	54.23	79.16
Bulgaria	EUR	2015.83	strongly agree	50.55	1.47	47.59	53.33
Bulgaria	EUR	2016.33	strongly agree	45.83	15.03	17.04	69.59
Bulgaria	EUR	2018.25	strongly agree	50.91	8.33	36.54	68.46
Bulgaria	EUR	2018.33	strongly agree	58.66	5.6	48.51	69.48
Bulgaria	EUR	2018.42	strongly agree	44.14	1.42	41.4	46.86
Bulgaria	EUR	2018.5	strongly agree	47.76	5.9	35.43	59.24
Bulgaria	EUR	2018.58	strongly agree	51.39	6.03	40.1	63.63
Bulgaria	EUR	2018.67	strongly agree	48.96	5.97	38.25	61.24
Bulgaria	EUR	2018.75	strongly agree	48.83	5.36	38.54	59.13
Bulgaria	EUR	2018.83	strongly agree	55.07	1.63	51.59	57.96
Bulgaria	EUR	2018.92	strongly agree	52.02	7.93	35.96	67.76
Bulgaria	EUR	2019.25	strongly agree	56.08	13.55	29.48	79.04
Bulgaria	EUR	2019.58	strongly agree	53.55	11.91	32.41	73.79
Bulgaria	EUR	2019.75	strongly agree	52.22	6.99	37.24	63.9
Bulgaria	EUR	2019.83	strongly agree	51.55	5.93	41	63.68
Bulgaria	EUR	2019.92	strongly agree	46.32	1.75	42.78	49.46
Bulgaria	EUR	2020	strongly agree	48.01	7.24	35.65	63.73
Croatia	EUR	2015.83	strongly agree	50.37	16.82	10.04	75.36
Croatia	EUR	2016.33	strongly agree	48.76	13.49	24.54	82.33
Croatia	EUR	2018.25	strongly agree	72.45	7.07	57.53	85.48
Croatia	EUR	2018.33	strongly agree	77.49	4.61	68.22	86.16
Croatia	EUR	2018.42	strongly agree	68.53	1.43	66.01	71.4
Croatia	EUR	2018.5	strongly agree	62	1.46	58.87	64.72
Croatia	EUR	2018.58	strongly agree	67.34	6.13	55.81	79.01
Croatia	EUR	2018.67	strongly agree	62.54	8.15	46.27	77.77
Croatia	EUR	2018.75	strongly agree	61	9.69	40.67	77.19
Croatia	EUR	2018.83	strongly agree	64.25	10.26	46.89	84.96
Croatia	EUR	2018.92	strongly agree	62.39	12.53	38.83	84.03
Croatia	EUR	2019.25	strongly agree	66.39	14.53	41.22	93.2
Croatia	EUR	2019.58	strongly agree	69.46	12.71	46.59	92.89
Croatia	EUR	2019.75	strongly agree	69.42	12.15	43.62	89.45
Croatia	EUR	2019.83	strongly agree	68.91	12.98	43.47	90.45
Croatia	EUR	2019.92	strongly agree	65.19	15.18	32.67	88.03
Croatia	EUR	2020	strongly agree	65.17	14.7	36.53	89.74
Cyprus	EUR	2015.83	strongly agree	71.51	17.76	37.54	96.47
Cyprus	EUR	2016.33	strongly agree	71.83	16.56	40.57	95.74
Cyprus	EUR	2018.25	strongly agree	79.19	5.83	66.78	88.36
Cyprus	EUR	2018.33	strongly agree	83.32	3.54	76.5	89.78
Cyprus	EUR	2018.42	strongly agree	73.54	1.08	71.47	75.7
Cyprus	EUR	2018.5	strongly agree	73.78	5.15	64.09	83.82
Cyprus	EUR	2018.58	strongly agree	74.86	7.03	60.56	86.37
Cyprus	EUR	2018.67	strongly agree	70.93	8.86	54.48	86.96
Cyprus	EUR	2018.75	strongly agree	68.39	10.47	50.46	88.36
Cyprus	EUR	2018.83	strongly agree	70.27	12.44	47.12	91.47
Cyprus	EUR	2018.92	strongly agree	67.12	13.18	42.02	90.4
Cyprus	EUR	2019.25	strongly agree	65.77	17.12	33.82	92.34
Cyprus	EUR	2019.58	strongly agree	67.37	17.13	35.31	92.74
Cyprus	EUR	2019.75	strongly agree	69.55	16.72	36.98	93
Cyprus	EUR	2019.83	strongly agree	70.9	15.79	37.8	93.8
Cyprus	EUR	2019.92	strongly agree	69.48	14.97	35.8	90.85
Cyprus	EUR	2020	strongly agree	70.38	15.32	38.68	91.96
Czech Republic	EUR	2015.83	strongly agree	55.16	1.63	52.19	58.56
Czech Republic	EUR	2016.33	strongly agree	55.39	16.69	26.13	85.29
Czech Republic	EUR	2018.25	strongly agree	67.32	6.82	55.78	80.68
Czech Republic	EUR	2018.33	strongly agree	74.16	4.81	65.2	84.04
Czech Republic	EUR	2018.42	strongly agree	61.35	1.5	58.53	64.34
Czech Republic	EUR	2018.5	strongly agree	64.41	5.38	54.27	75.07
Czech Republic	EUR	2018.58	strongly agree	67.15	5.13	57.5	77.33
Czech Republic	EUR	2018.67	strongly agree	63.38	1.54	60.35	66.26
Czech Republic	EUR	2018.75	strongly agree	61.75	7.09	47.61	73.76
Czech Republic	EUR	2018.83	strongly agree	65.94	8.42	49.93	79.46
Czech Republic	EUR	2018.92	strongly agree	61.37	10.76	39.57	80.09
Czech Republic	EUR	2019.25	strongly agree	58.1	15.78	29.74	85.9
Czech Republic	EUR	2019.58	strongly agree	52.52	11.91	31.13	72.33
Czech Republic	EUR	2019.75	strongly agree	51.25	8.05	36.61	66.82
Czech Republic	EUR	2019.83	strongly agree	50.63	1.63	47.47	53.63
Czech Republic	EUR	2019.92	strongly agree	47.27	7.53	32.23	61.78
Czech Republic	EUR	2020	strongly agree	48.34	10.21	28.75	67.78
Denmark	EUR	2015.83	strongly agree	57.38	2.21	52.79	61.26
Denmark	EUR	2016.33	strongly agree	60.65	14.13	32.15	84.58
Denmark	EUR	2018.25	strongly agree	81.11	6.84	65.74	91.88
Denmark	EUR	2018.33	strongly agree	87.15	3.55	79.84	93.22
Denmark	EUR	2018.42	strongly agree	80.98	0.88	79.29	82.76
Denmark	EUR	2018.5	strongly agree	83.93	3.67	76.75	90.23
Denmark	EUR	2018.58	strongly agree	86.18	4.64	77.46	94.84
Denmark	EUR	2018.67	strongly agree	84.38	5.64	73.92	93.9
Denmark	EUR	2018.75	strongly agree	82.81	7.81	67.37	95.15
Denmark	EUR	2018.83	strongly agree	84.62	6.2	72.4	94.81
Denmark	EUR	2018.92	strongly agree	81.64	8.37	65.63	94.94
Denmark	EUR	2019.25	strongly agree	73.43	11.95	50.03	94.1
Denmark	EUR	2019.58	strongly agree	63.26	18.22	32.77	92.13
Denmark	EUR	2019.75	strongly agree	62.77	20.49	27.28	95.04
Denmark	EUR	2019.83	strongly agree	63.43	20.27	28.28	94.61
Denmark	EUR	2019.92	strongly agree	61.85	19.68	26.58	94.76
Denmark	EUR	2020	strongly agree	63.62	19.43	30.65	94.88
Estonia	EUR	2015.83	strongly agree	54.58	22.17	19.73	92.48
Estonia	EUR	2016.33	strongly agree	59.19	18.86	25.67	90.08
Estonia	EUR	2018.25	strongly agree	62.96	7.52	47.11	75.84
Estonia	EUR	2018.33	strongly agree	71.08	5.17	60.85	81.36
Estonia	EUR	2018.42	strongly agree	57.91	1.48	54.93	60.59
Estonia	EUR	2018.5	strongly agree	65.54	1.53	62.32	68.3
Estonia	EUR	2018.58	strongly agree	68.89	5.76	58.76	80.87
Estonia	EUR	2018.67	strongly agree	68.31	5.84	56.14	78.44
Estonia	EUR	2018.75	strongly agree	68.3	7.4	54.73	81.72
Estonia	EUR	2018.83	strongly agree	73.25	7.81	57.65	86.81
Estonia	EUR	2018.92	strongly agree	72.53	9.49	54.71	88.41
Estonia	EUR	2019.25	strongly agree	75.77	11.71	55.43	94.63
Estonia	EUR	2019.58	strongly agree	75.67	12.63	51.92	96.53
Estonia	EUR	2019.75	strongly agree	74.27	14.02	44.96	94.57
Estonia	EUR	2019.83	strongly agree	73.82	14.67	46.24	95.61
Estonia	EUR	2019.92	strongly agree	70.46	15.99	39.66	93.27
Estonia	EUR	2020	strongly agree	70.25	15.32	40.46	92.68
Finland	EUR	2015.83	strongly agree	76.02	1.29	73.41	78.51
Finland	EUR	2016.33	strongly agree	73.1	15.94	38.37	95.47
Finland	EUR	2018.25	strongly agree	81.73	4.93	73.03	91.65
Finland	EUR	2018.33	strongly agree	87.74	2.72	82.7	93.1
Finland	EUR	2018.42	strongly agree	82.69	0.84	81.23	84.39
Finland	EUR	2018.5	strongly agree	85.85	3.07	80.04	91.63
Finland	EUR	2018.58	strongly agree	87.74	3.3	81.23	93.02
Finland	EUR	2018.67	strongly agree	86.89	4.35	78.02	94.41
Finland	EUR	2018.75	strongly agree	86.5	5.23	76.08	94.98
Finland	EUR	2018.83	strongly agree	88.16	5.13	77.99	96.22
Finland	EUR	2018.92	strongly agree	86.43	6.49	73.14	95.84
Finland	EUR	2019.25	strongly agree	83.51	10.58	59.14	96.86
Finland	EUR	2019.58	strongly agree	82.95	7.73	64.51	93.47
Finland	EUR	2019.75	strongly agree	84.18	4.92	73.34	91.58
Finland	EUR	2019.83	strongly agree	85.67	0.99	83.76	87.56
Finland	EUR	2019.92	strongly agree	83.59	4.26	74.52	90.2
Finland	EUR	2020	strongly agree	83.74	5.74	71.68	93.17
France	EUR	2015.83	strongly agree	35.45	1.56	32.48	38.31
France	EUR	2016.33	strongly agree	41.39	15.01	13	68.73
France	EUR	2018.25	strongly agree	47.2	8.4	31.15	63.36
France	EUR	2018.33	strongly agree	56.86	5.92	44.05	66.6
France	EUR	2018.42	strongly agree	41.61	1.56	38.81	44.79
France	EUR	2018.5	strongly agree	46.68	5.09	36.85	57.1
France	EUR	2018.58	strongly agree	50.62	6.44	38.9	62.34
France	EUR	2018.67	strongly agree	47.31	5.65	36.56	58.47
France	EUR	2018.75	strongly agree	45.52	4.82	35.52	54.75
France	EUR	2018.83	strongly agree	48.91	1.57	45.68	51.89
France	EUR	2018.92	strongly agree	44.81	7.46	30.19	58.76
France	EUR	2019.25	strongly agree	41.36	12.48	20.44	64.86
France	EUR	2019.58	strongly agree	45.83	10.35	26.79	64.65
France	EUR	2019.75	strongly agree	50.84	8.21	33.94	64.65
France	EUR	2019.83	strongly agree	52.79	6.81	40.18	65.29
France	EUR	2019.92	strongly agree	51.45	1.64	48.52	54.85
France	EUR	2020	strongly agree	52.45	7.46	37.93	65.8
Georgia	EUR	2015.83	strongly agree	2.71	0.56	1.63	3.84
Georgia	EUR	2016.33	strongly agree	10.66	6.01	2.16	23.32
Georgia	EUR	2018.25	strongly agree	61.06	11.96	38.59	83.98
Georgia	EUR	2018.33	strongly agree	73.16	9.08	54.53	88.85
Georgia	EUR	2018.42	strongly agree	65.52	8.43	48	80.68
Georgia	EUR	2018.5	strongly agree	72.86	6.54	59.57	84.42
Georgia	EUR	2018.58	strongly agree	77.15	4.86	68.44	87.16
Georgia	EUR	2018.67	strongly agree	77.59	1.39	74.68	80.19
Georgia	EUR	2018.75	strongly agree	74.35	4.55	65.5	83
Georgia	EUR	2018.83	strongly agree	75.68	5.93	63.17	85.35
Georgia	EUR	2018.92	strongly agree	70.94	8.26	55.67	86.33
Georgia	EUR	2019.25	strongly agree	55.58	14.85	28.66	79.47
Georgia	EUR	2019.58	strongly agree	48.15	16.07	17.26	77.76
Georgia	EUR	2019.75	strongly agree	48.41	17.49	13.42	76.53
Georgia	EUR	2019.83	strongly agree	49.41	17.03	14.35	77.01
Georgia	EUR	2019.92	strongly agree	46.19	18.33	10.73	74.6
Georgia	EUR	2020	strongly agree	47	18.73	13.64	77.68
Germany	EUR	2015.83	strongly agree	66.11	1.5	63.19	68.91
Germany	EUR	2016.33	strongly agree	70.02	12.76	47.04	93.7
Germany	EUR	2018.25	strongly agree	74.78	5.78	63.45	86.45
Germany	EUR	2018.33	strongly agree	79.96	3.85	71.9	86.56
Germany	EUR	2018.42	strongly agree	69.46	1.48	66.6	72.3
Germany	EUR	2018.5	strongly agree	70.21	4.54	61.07	78.43
Germany	EUR	2018.58	strongly agree	71.21	5	61.35	80.36
Germany	EUR	2018.67	strongly agree	67.52	5.44	56.1	77.9
Germany	EUR	2018.75	strongly agree	65.41	1.54	62.52	68.41
Germany	EUR	2018.83	strongly agree	69.89	6.65	55.61	81.57
Germany	EUR	2018.92	strongly agree	68.52	7.11	55.57	81.57
Germany	EUR	2019.25	strongly agree	74.19	10.3	54.66	91.27
Germany	EUR	2019.58	strongly agree	73.18	8.46	56.93	88.7
Germany	EUR	2019.75	strongly agree	72.03	6.44	59.6	83.94
Germany	EUR	2019.83	strongly agree	71.76	5.45	60.77	80.59
Germany	EUR	2019.92	strongly agree	69.2	1.45	66.66	72.27
Germany	EUR	2020	strongly agree	69.7	6.08	57.25	79.7
Greece	EUR	2015.83	strongly agree	57.64	1.57	54.74	61
Greece	EUR	2016.33	strongly agree	64.82	17.97	29.24	94.94
Greece	EUR	2018.25	strongly agree	75.53	5.97	63.59	86.89
Greece	EUR	2018.33	strongly agree	81.97	3.48	75.59	88.85
Greece	EUR	2018.42	strongly agree	72.08	1.01	70.22	74.1
Greece	EUR	2018.5	strongly agree	74.74	4.86	65.13	83.66
Greece	EUR	2018.58	strongly agree	76.94	6.19	64	87.28
Greece	EUR	2018.67	strongly agree	72.85	8.39	55.97	87.38
Greece	EUR	2018.75	strongly agree	69.85	11.32	46.26	87.48
Greece	EUR	2018.83	strongly agree	70.63	11.59	46.19	89.97
Greece	EUR	2018.92	strongly agree	66.29	12.5	41.03	87.28
Greece	EUR	2019.25	strongly agree	56.11	15.76	28.63	82.97
Greece	EUR	2019.58	strongly agree	51.62	14.68	27.68	81.58
Greece	EUR	2019.75	strongly agree	52.94	12.89	30.21	78.56
Greece	EUR	2019.83	strongly agree	54.08	12.83	28.51	77.4
Greece	EUR	2019.92	strongly agree	51.47	13.57	26.07	77.4
Greece	EUR	2020	strongly agree	53.17	14.78	21.78	74.61
Hungary	EUR	2015.83	strongly agree	49.61	17.86	15.61	77.54
Hungary	EUR	2016.33	strongly agree	59.09	16.27	27.36	84.61
Hungary	EUR	2018.25	strongly agree	73.69	6.84	60.51	86.34
Hungary	EUR	2018.33	strongly agree	82.07	3.94	74.09	89.3
Hungary	EUR	2018.42	strongly agree	74.47	1.33	71.95	77.04
Hungary	EUR	2018.5	strongly agree	79.54	3.26	72.99	85.12
Hungary	EUR	2018.58	strongly agree	83.47	3.35	77.53	90.15
Hungary	EUR	2018.67	strongly agree	83.33	3.13	77.58	89.37
Hungary	EUR	2018.75	strongly agree	83.33	3.02	77.46	89.09
Hungary	EUR	2018.83	strongly agree	86.16	1.08	83.96	88.09
Hungary	EUR	2018.92	strongly agree	84.98	3.63	77.71	91.8
Hungary	EUR	2019.25	strongly agree	80.33	8.46	65.45	95.75
Hungary	EUR	2019.58	strongly agree	72.23	12.65	51.84	94.53
Hungary	EUR	2019.75	strongly agree	69.36	13.37	46.02	90.58
Hungary	EUR	2019.83	strongly agree	68.54	13.71	41.51	89.82
Hungary	EUR	2019.92	strongly agree	65.41	15.45	34.01	89.31
Hungary	EUR	2020	strongly agree	65.92	14.37	36.87	88.91
Iceland	EUR	2015.83	strongly agree	82.56	1.18	80.47	84.97
Iceland	EUR	2016.33	strongly agree	79.41	11.08	57.31	97.59
Iceland	EUR	2018.25	strongly agree	87.02	4.06	79.9	94.61
Iceland	EUR	2018.33	strongly agree	90.47	1.38	87.85	93.07
Iceland	EUR	2018.42	strongly agree	83.01	4.16	75	90.8
Iceland	EUR	2018.5	strongly agree	84.43	4.8	75.16	92.94
Iceland	EUR	2018.58	strongly agree	85.84	4.74	76.51	94.5
Iceland	EUR	2018.67	strongly agree	83.23	6.84	70.91	95.78
Iceland	EUR	2018.75	strongly agree	82.2	8.27	65.27	95.42
Iceland	EUR	2018.83	strongly agree	84.31	7.72	68.15	95.83
Iceland	EUR	2018.92	strongly agree	82.52	10.23	62.22	95.77
Iceland	EUR	2019.25	strongly agree	83.81	11.33	60.78	97.99
Iceland	EUR	2019.58	strongly agree	84.8	10.46	65.42	98.95
Iceland	EUR	2019.75	strongly agree	86.29	8.88	68.8	99.25
Iceland	EUR	2019.83	strongly agree	86.89	9.19	67.12	99.26
Iceland	EUR	2019.92	strongly agree	85.74	8.97	68.19	98.68
Iceland	EUR	2020	strongly agree	86.71	8.5	70.69	98.84
Ireland	EUR	2015.83	strongly agree	61.58	1.56	58.74	64.68
Ireland	EUR	2016.33	strongly agree	56.09	15.71	27.2	84.17
Ireland	EUR	2018.25	strongly agree	60.2	6.98	48.11	73.72
Ireland	EUR	2018.33	strongly agree	67.56	1.04	65.66	69.6
Ireland	EUR	2018.42	strongly agree	52.75	6.99	39.77	66.34
Ireland	EUR	2018.5	strongly agree	56.35	8.07	42.39	73.38
Ireland	EUR	2018.58	strongly agree	58.86	8.76	45.57	79.02
Ireland	EUR	2018.67	strongly agree	55.9	10.28	37.07	76.69
Ireland	EUR	2018.75	strongly agree	55.06	11.61	35.98	80.85
Ireland	EUR	2018.83	strongly agree	58.56	12.43	36.56	83.49
Ireland	EUR	2018.92	strongly agree	56.48	13.96	35.27	84.96
Ireland	EUR	2019.25	strongly agree	61.47	14.95	36.19	88.22
Ireland	EUR	2019.58	strongly agree	67.02	9.11	50.81	83.06
Ireland	EUR	2019.75	strongly agree	68.46	6.41	55.63	80.33
Ireland	EUR	2019.83	strongly agree	68.22	1.45	65.75	71.53
Ireland	EUR	2019.92	strongly agree	64.89	6.23	53.05	76.5
Ireland	EUR	2020	strongly agree	64.8	8.37	48.8	80.34
Israel	EUR	2015.83	strongly agree	43.36	17.02	7.67	70.68
Israel	EUR	2016.33	strongly agree	51.45	15.59	17.97	77.38
Israel	EUR	2018.25	strongly agree	63.3	10.23	43.48	81.73
Israel	EUR	2018.33	strongly agree	71.48	6.7	58.68	83.54
Israel	EUR	2018.42	strongly agree	59.52	7.18	45.19	72.99
Israel	EUR	2018.5	strongly agree	63.16	6.28	51.77	76.22
Israel	EUR	2018.58	strongly agree	65.79	1.42	62.89	68.57
Israel	EUR	2018.67	strongly agree	62.46	7.53	47.18	75.28
Israel	EUR	2018.75	strongly agree	59.61	8.45	44.37	76.43
Israel	EUR	2018.83	strongly agree	61.74	9.85	44.75	80.26
Israel	EUR	2018.92	strongly agree	56.57	13.02	32.65	80.29
Israel	EUR	2019.25	strongly agree	49.68	17.78	19.56	84.28
Israel	EUR	2019.58	strongly agree	46.53	16.48	17.63	74.84
Israel	EUR	2019.75	strongly agree	46.87	15.34	18.72	73.3
Israel	EUR	2019.83	strongly agree	47.69	15.37	18.83	75.03
Israel	EUR	2019.92	strongly agree	45.54	15.04	18.62	72.41
Israel	EUR	2020	strongly agree	48.22	15.75	19.55	74.68
Italy	EUR	2015.83	strongly agree	40.92	1.52	37.94	43.74
Italy	EUR	2016.33	strongly agree	60.99	14.47	30.85	84.2
Italy	EUR	2018.25	strongly agree	70.59	6.47	59.32	84.16
Italy	EUR	2018.33	strongly agree	77.03	4.32	68.71	85.72
Italy	EUR	2018.42	strongly agree	65.94	1.48	63.32	69.17
Italy	EUR	2018.5	strongly agree	67.38	4.63	58.09	75.71
Italy	EUR	2018.58	strongly agree	69.46	5.45	57.91	78.91
Italy	EUR	2018.67	strongly agree	65.07	4.78	55.92	74.07
Italy	EUR	2018.75	strongly agree	62.7	1.52	59.59	65.76
Italy	EUR	2018.83	strongly agree	64.71	5.76	53.07	75.31
Italy	EUR	2018.92	strongly agree	59.99	7.72	44.76	75.9
Italy	EUR	2019.25	strongly agree	52.64	12.19	32.34	75.32
Italy	EUR	2019.58	strongly agree	51.32	9.48	33.18	69.23
Italy	EUR	2019.75	strongly agree	56.35	5.67	45.55	67.23
Italy	EUR	2019.83	strongly agree	58.43	1.44	55.72	61.24
Italy	EUR	2019.92	strongly agree	58.99	7.27	43.62	70.88
Italy	EUR	2020	strongly agree	63.42	8.98	47.99	81.05
Kazakhstan	EUR	2015.83	strongly agree	63.65	21.17	21.72	94.71
Kazakhstan	EUR	2016.33	strongly agree	66.15	21.79	21.94	93.91
Kazakhstan	EUR	2018.25	strongly agree	63.87	11.74	36.57	82.58
Kazakhstan	EUR	2018.33	strongly agree	71.65	8.25	54.42	87.55
Kazakhstan	EUR	2018.42	strongly agree	59.03	8.13	43.29	76.07
Kazakhstan	EUR	2018.5	strongly agree	62.8	7.45	49.4	78
Kazakhstan	EUR	2018.58	strongly agree	66.09	1.63	63.11	69.21
Kazakhstan	EUR	2018.67	strongly agree	62.29	7.27	48.62	76.19
Kazakhstan	EUR	2018.75	strongly agree	61.08	8.56	45.25	75.89
Kazakhstan	EUR	2018.83	strongly agree	64.56	10.9	39.77	81.66
Kazakhstan	EUR	2018.92	strongly agree	61.37	11.52	37.79	84.15
Kazakhstan	EUR	2019.25	strongly agree	60.59	14.9	34.12	92.24
Kazakhstan	EUR	2019.58	strongly agree	58.63	12.03	35.2	80.66
Kazakhstan	EUR	2019.75	strongly agree	58.41	8.6	40.69	72.54
Kazakhstan	EUR	2019.83	strongly agree	59.03	6.02	48.61	71.28
Kazakhstan	EUR	2019.92	strongly agree	56.67	1.65	53.43	59.88
Kazakhstan	EUR	2020	strongly agree	57.85	6.58	45.24	69.82
Kosovo	EUR	2015.83	strongly agree	82.46	1.18	80.32	84.8
Kosovo	EUR	2016.33	strongly agree	80.51	7.45	67	96.32
Kosovo	EUR	2018.25	strongly agree	86.64	5.56	75.76	95.16
Kosovo	EUR	2018.33	strongly agree	90.93	3.54	84.01	96.03
Kosovo	EUR	2018.42	strongly agree	86.28	3.22	79.82	91.87
Kosovo	EUR	2018.5	strongly agree	89.11	1.02	87.14	91.06
Kosovo	EUR	2018.58	strongly agree	90.18	2.47	85.14	94.43
Kosovo	EUR	2018.67	strongly agree	88.89	3.35	82.42	94.35
Kosovo	EUR	2018.75	strongly agree	88.31	4.14	81.44	95.24
Kosovo	EUR	2018.83	strongly agree	89.76	3.8	82.52	96.11
Kosovo	EUR	2018.92	strongly agree	87.74	6.34	75.67	96.1
Kosovo	EUR	2019.25	strongly agree	83.69	8.38	65.97	97.35
Kosovo	EUR	2019.58	strongly agree	79.53	6.57	67.8	92.51
Kosovo	EUR	2019.75	strongly agree	79.73	4.75	71.1	89.01
Kosovo	EUR	2019.83	strongly agree	80.26	1.26	77.99	82.95
Kosovo	EUR	2019.92	strongly agree	77.61	5.39	67.12	87.23
Kosovo	EUR	2020	strongly agree	78.44	7.03	63.25	89.3
Kyrgyzstan	EUR	2015.83	strongly agree	65.45	21.03	24.02	96.69
Kyrgyzstan	EUR	2016.33	strongly agree	68.45	17.91	33.24	97.05
Kyrgyzstan	EUR	2018.25	strongly agree	81.51	6.59	66.82	92.89
Kyrgyzstan	EUR	2018.33	strongly agree	86.39	4.26	77.76	93.61
Kyrgyzstan	EUR	2018.42	strongly agree	78.99	4.55	69.27	86.57
Kyrgyzstan	EUR	2018.5	strongly agree	81.92	1.43	79.08	84.67
Kyrgyzstan	EUR	2018.58	strongly agree	82.96	3.93	75.55	90.42
Kyrgyzstan	EUR	2018.67	strongly agree	80.41	5.2	70.77	89.97
Kyrgyzstan	EUR	2018.75	strongly agree	78.69	6.84	65.63	90.36
Kyrgyzstan	EUR	2018.83	strongly agree	79.93	7.14	66.14	92.25
Kyrgyzstan	EUR	2018.92	strongly agree	76.8	9.4	57.57	92.28
Kyrgyzstan	EUR	2019.25	strongly agree	70.29	14.73	39.84	92.56
Kyrgyzstan	EUR	2019.58	strongly agree	65.18	17.37	28.55	89.63
Kyrgyzstan	EUR	2019.75	strongly agree	64.84	16.34	32.14	91.4
Kyrgyzstan	EUR	2019.83	strongly agree	65.46	16.48	29.42	88.18
Kyrgyzstan	EUR	2019.92	strongly agree	62.45	16.41	27.72	89.27
Kyrgyzstan	EUR	2020	strongly agree	64.29	15.14	32.82	87.46
Latvia	EUR	2015.83	strongly agree	44.05	1.61	40.86	47.16
Latvia	EUR	2016.33	strongly agree	44	16.4	14.35	72.96
Latvia	EUR	2018.25	strongly agree	47.92	7.94	34.57	65.95
Latvia	EUR	2018.33	strongly agree	57.25	5.84	46.04	68.32
Latvia	EUR	2018.42	strongly agree	42.44	1.51	39.63	45.48
Latvia	EUR	2018.5	strongly agree	49.41	5.79	37.59	60.31
Latvia	EUR	2018.58	strongly agree	53.79	6.37	40.98	64.52
Latvia	EUR	2018.67	strongly agree	51.7	5.87	40.73	64.17
Latvia	EUR	2018.75	strongly agree	52.04	1.63	48.55	54.92
Latvia	EUR	2018.83	strongly agree	56.58	6.22	45.21	68.45
Latvia	EUR	2018.92	strongly agree	54.83	8.55	38.16	71.97
Latvia	EUR	2019.25	strongly agree	56.54	14.77	28.41	84.01
Latvia	EUR	2019.58	strongly agree	62.02	12.19	40.87	85.21
Latvia	EUR	2019.75	strongly agree	66.4	10.98	46.32	87.47
Latvia	EUR	2019.83	strongly agree	67.71	9.28	51.05	84.96
Latvia	EUR	2019.92	strongly agree	64.98	11.38	44.01	84.44
Latvia	EUR	2020	strongly agree	65.93	12.02	42.03	86.77
Lithuania	EUR	2015.83	strongly agree	48.33	20.98	10.3	86.13
Lithuania	EUR	2016.33	strongly agree	58.54	20.07	22.86	89.76
Lithuania	EUR	2018.25	strongly agree	61.83	7.98	46.34	76.32
Lithuania	EUR	2018.33	strongly agree	68.8	5.34	59.5	79.34
Lithuania	EUR	2018.42	strongly agree	53.96	1.55	50.95	56.91
Lithuania	EUR	2018.5	strongly agree	55.12	5.47	43.44	64.93
Lithuania	EUR	2018.58	strongly agree	57.02	5.77	46.17	68.48
Lithuania	EUR	2018.67	strongly agree	52.13	5.71	40.85	63.34
Lithuania	EUR	2018.75	strongly agree	48.91	1.77	45.55	52.29
Lithuania	EUR	2018.83	strongly agree	54.12	6.97	40.2	66.79
Lithuania	EUR	2018.92	strongly agree	50.88	8.12	34.48	67.54
Lithuania	EUR	2019.25	strongly agree	57.39	15.18	29.17	85.74
Lithuania	EUR	2019.58	strongly agree	66.98	12.37	45.58	90.05
Lithuania	EUR	2019.75	strongly agree	71.9	11.88	49.1	89.82
Lithuania	EUR	2019.83	strongly agree	74.47	10.07	54.59	91.1
Lithuania	EUR	2019.92	strongly agree	72.91	11.88	52.87	91.88
Lithuania	EUR	2020	strongly agree	73.78	11.79	52.31	93.57
Luxembourg	EUR	2015.83	strongly agree	56.35	17.72	24.43	87.56
Luxembourg	EUR	2016.33	strongly agree	63.06	17.93	29.95	94.59
Luxembourg	EUR	2018.25	strongly agree	64.33	7.69	50.16	78.4
Luxembourg	EUR	2018.33	strongly agree	72.41	5.13	62.33	81.85
Luxembourg	EUR	2018.42	strongly agree	60.41	2.11	55.76	64.14
Luxembourg	EUR	2018.5	strongly agree	65.91	4.95	56.14	74.83
Luxembourg	EUR	2018.58	strongly agree	69.88	5.29	60.21	80.44
Luxembourg	EUR	2018.67	strongly agree	68.85	5.04	58.98	78.46
Luxembourg	EUR	2018.75	strongly agree	69.03	4.4	60.37	77.85
Luxembourg	EUR	2018.83	strongly agree	73.37	1.46	69.98	75.78
Luxembourg	EUR	2018.92	strongly agree	71.06	6.68	58.08	83.67
Luxembourg	EUR	2019.25	strongly agree	68.96	12.5	47.49	91.82
Luxembourg	EUR	2019.58	strongly agree	63.82	17.64	35.58	96.12
Luxembourg	EUR	2019.75	strongly agree	63.38	18.83	33.99	96.1
Luxembourg	EUR	2019.83	strongly agree	64.07	18.63	35.22	96.86
Luxembourg	EUR	2019.92	strongly agree	61.65	19.26	30.02	96.16
Luxembourg	EUR	2020	strongly agree	62.7	18.63	33.03	96.11
Macedonia	EUR	2015.83	strongly agree	51.42	1.49	48.65	54.42
Macedonia	EUR	2016.33	strongly agree	50.26	16.82	23.26	79.39
Macedonia	EUR	2018.25	strongly agree	53.86	11.93	31.8	73.91
Macedonia	EUR	2018.33	strongly agree	62.96	10.72	39.31	79.29
Macedonia	EUR	2018.42	strongly agree	51.76	10.58	32.23	70.78
Macedonia	EUR	2018.5	strongly agree	57.2	9.1	39.63	73.82
Macedonia	EUR	2018.58	strongly agree	62.97	6.93	50.21	77.64
Macedonia	EUR	2018.67	strongly agree	62.71	7.11	48.43	76.1
Macedonia	EUR	2018.75	strongly agree	64.18	5.93	52.43	74.31
Macedonia	EUR	2018.83	strongly agree	71.14	1.44	68.34	73.96
Macedonia	EUR	2018.92	strongly agree	71.05	5.47	59.59	80.24
Macedonia	EUR	2019.25	strongly agree	74.37	7.57	61.59	90.77
Macedonia	EUR	2019.58	strongly agree	66.07	8.43	50.41	80.61
Macedonia	EUR	2019.75	strongly agree	60.62	6.74	48.29	73.42
Macedonia	EUR	2019.83	strongly agree	57.69	6.72	44.96	70.41
Macedonia	EUR	2019.92	strongly agree	51.98	1.42	49.37	54.85
Macedonia	EUR	2020	strongly agree	51.94	6.36	39.81	63.66
Malta	EUR	2015.83	strongly agree	53.12	21.81	10.48	86.07
Malta	EUR	2016.33	strongly agree	56.76	24.56	9.64	89.26
Malta	EUR	2018.25	strongly agree	69.63	5.24	58.92	79.18
Malta	EUR	2018.33	strongly agree	77.07	1.26	74.61	79.56
Malta	EUR	2018.42	strongly agree	53.19	2.05	48.98	56.9
Malta	EUR	2018.5	strongly agree	56.77	6.45	44.34	69.48
Malta	EUR	2018.58	strongly agree	56.31	8.77	36.34	71.68
Malta	EUR	2018.67	strongly agree	50.87	11.11	30.61	72.27
Malta	EUR	2018.75	strongly agree	48.18	12.41	23.49	70.68
Malta	EUR	2018.83	strongly agree	51.1	15.03	23.56	81.05
Malta	EUR	2018.92	strongly agree	49.57	16.04	19.88	77.18
Malta	EUR	2019.25	strongly agree	57	19.39	20.44	87.93
Malta	EUR	2019.58	strongly agree	61.38	17.2	28.75	90.96
Malta	EUR	2019.75	strongly agree	63.23	15.71	33.28	91.05
Malta	EUR	2019.83	strongly agree	64.51	15.99	31.96	92.47
Malta	EUR	2019.92	strongly agree	61.8	17.19	25.78	88.87
Malta	EUR	2020	strongly agree	62.73	17.94	22.98	88.23
Moldova	EUR	2015.83	strongly agree	43.84	20.67	9.96	85.33
Moldova	EUR	2016.33	strongly agree	50.3	20.73	4.2	84.34
Moldova	EUR	2018.25	strongly agree	43.33	10.89	24.83	65.43
Moldova	EUR	2018.33	strongly agree	50.93	9.57	34.42	71.52
Moldova	EUR	2018.42	strongly agree	36.69	7.41	24.11	51.67
Moldova	EUR	2018.5	strongly agree	40.66	6.68	28.68	53.7
Moldova	EUR	2018.58	strongly agree	43.22	1.64	39.99	46.29
Moldova	EUR	2018.67	strongly agree	41.77	6.8	29.07	54.02
Moldova	EUR	2018.75	strongly agree	41.73	9.04	23.32	57.54
Moldova	EUR	2018.83	strongly agree	47.34	10.74	27.69	69.58
Moldova	EUR	2018.92	strongly agree	46.61	12.24	25.44	72.95
Moldova	EUR	2019.25	strongly agree	54.64	14.57	28.23	81.88
Moldova	EUR	2019.58	strongly agree	56.92	19.81	21.65	85.35
Moldova	EUR	2019.75	strongly agree	56.82	23.95	16.67	89.75
Moldova	EUR	2019.83	strongly agree	57.11	23.17	14.86	89.9
Moldova	EUR	2019.92	strongly agree	54.68	24	14.57	90.03
Moldova	EUR	2020	strongly agree	54.87	24.2	11.47	91.03
Montenegro	EUR	2015.83	strongly agree	43.87	15.99	14.51	72.89
Montenegro	EUR	2016.33	strongly agree	47.45	16.63	13.63	75.82
Montenegro	EUR	2018.25	strongly agree	49.02	12.38	26.76	71.16
Montenegro	EUR	2018.33	strongly agree	56.51	9.41	39.34	74.39
Montenegro	EUR	2018.42	strongly agree	42.05	8.04	28.57	58.15
Montenegro	EUR	2018.5	strongly agree	46.47	6.72	33.22	59.02
Montenegro	EUR	2018.58	strongly agree	50.17	1.61	46.99	53.3
Montenegro	EUR	2018.67	strongly agree	47.9	6.36	35.61	59.94
Montenegro	EUR	2018.75	strongly agree	47.66	6.72	35.23	59.75
Montenegro	EUR	2018.83	strongly agree	53.7	8.11	37.71	70.13
Montenegro	EUR	2018.92	strongly agree	52.49	9.7	34.58	69.99
Montenegro	EUR	2019.25	strongly agree	57.93	13.32	33.63	82.78
Montenegro	EUR	2019.58	strongly agree	56.4	15.36	29.42	84.43
Montenegro	EUR	2019.75	strongly agree	55.13	16.1	27.79	84.4
Montenegro	EUR	2019.83	strongly agree	54.52	16.21	21.8	79.96
Montenegro	EUR	2019.92	strongly agree	51.34	16.07	20.12	78.5
Montenegro	EUR	2020	strongly agree	52.11	15.88	19.33	78.26
Netherlands	EUR	2015.83	strongly agree	38.64	1.55	35.55	41.58
Netherlands	EUR	2016.33	strongly agree	51.33	15.12	25.13	76.66
Netherlands	EUR	2018.25	strongly agree	65.83	6.22	51.84	75.7
Netherlands	EUR	2018.33	strongly agree	74.95	1.46	72.45	77.98
Netherlands	EUR	2018.42	strongly agree	62.68	1.5	59.76	65.54
Netherlands	EUR	2018.5	strongly agree	66.56	6.41	53.94	79.29
Netherlands	EUR	2018.58	strongly agree	69.23	8.07	55.26	85.04
Netherlands	EUR	2018.67	strongly agree	66.77	8.57	51.09	82.17
Netherlands	EUR	2018.75	strongly agree	65	10.64	47.2	83.84
Netherlands	EUR	2018.83	strongly agree	66.83	11.09	46.12	86.84
Netherlands	EUR	2018.92	strongly agree	64.13	11.16	44.11	85.89
Netherlands	EUR	2019.25	strongly agree	61.34	12.23	39.42	84.43
Netherlands	EUR	2019.58	strongly agree	63.18	12.96	37.82	83.71
Netherlands	EUR	2019.75	strongly agree	66.34	13.04	41.76	87.5
Netherlands	EUR	2019.83	strongly agree	68.22	11.79	43.17	86.42
Netherlands	EUR	2019.92	strongly agree	66.37	13.09	42.82	87.06
Netherlands	EUR	2020	strongly agree	68.38	12.37	45.06	89.06
Northern Cyprus	EUR	2015.83	strongly agree	77.85	16.97	43.37	99.61
Northern Cyprus	EUR	2016.33	strongly agree	79.49	14.84	49.43	99.07
Northern Cyprus	EUR	2018.25	strongly agree	93.03	2.31	88.26	96.71
Northern Cyprus	EUR	2018.33	strongly agree	95.36	1.19	93.12	97.61
Northern Cyprus	EUR	2018.42	strongly agree	92.42	0.84	90.82	94
Northern Cyprus	EUR	2018.5	strongly agree	93.15	1.9	89.33	96.61
Northern Cyprus	EUR	2018.58	strongly agree	93.63	2.09	89.64	97.26
Northern Cyprus	EUR	2018.67	strongly agree	92.23	3.05	86.21	96.94
Northern Cyprus	EUR	2018.75	strongly agree	90.91	4.59	82.1	97.04
Northern Cyprus	EUR	2018.83	strongly agree	91	5.35	79.22	97.94
Northern Cyprus	EUR	2018.92	strongly agree	88.8	6.77	74.68	97.71
Northern Cyprus	EUR	2019.25	strongly agree	83.08	11.26	57.6	98.59
Northern Cyprus	EUR	2019.58	strongly agree	78.75	14.06	49.52	97.45
Northern Cyprus	EUR	2019.75	strongly agree	79.59	13.24	52.65	97.31
Northern Cyprus	EUR	2019.83	strongly agree	81.13	12.39	55.57	97.53
Northern Cyprus	EUR	2019.92	strongly agree	79.46	13.43	51.9	97.45
Northern Cyprus	EUR	2020	strongly agree	81.01	12.32	56.42	97.86
Norway	EUR	2015.83	strongly agree	64.18	18.42	32.48	94.86
Norway	EUR	2016.33	strongly agree	68.87	16.83	38.34	96.8
Norway	EUR	2018.25	strongly agree	89.07	3.69	82	95.3
Norway	EUR	2018.33	strongly agree	92.4	1.97	88.5	95.64
Norway	EUR	2018.42	strongly agree	87.62	1.11	85.36	89.73
Norway	EUR	2018.5	strongly agree	88.62	2.82	83.19	93.51
Norway	EUR	2018.58	strongly agree	89.18	3.63	82.24	95.39
Norway	EUR	2018.67	strongly agree	87.32	4.99	77.91	95.27
Norway	EUR	2018.75	strongly agree	85.85	6.43	72.62	95.51
Norway	EUR	2018.83	strongly agree	86.87	6.71	73.95	96.57
Norway	EUR	2018.92	strongly agree	84.75	8.62	68.17	97.73
Norway	EUR	2019.25	strongly agree	80.82	11.85	58.09	96.93
Norway	EUR	2019.58	strongly agree	75.86	12.99	52.6	96.24
Norway	EUR	2019.75	strongly agree	75.3	11.85	54.52	95.86
Norway	EUR	2019.83	strongly agree	75.66	11.66	55.56	96.19
Norway	EUR	2019.92	strongly agree	72.84	12.41	48.36	94.03
Norway	EUR	2020	strongly agree	74.2	12.37	52.96	94.9
Poland	EUR	2015.83	strongly agree	41.4	1.55	38.55	44.41
Poland	EUR	2016.33	strongly agree	58.32	11.66	36.35	78.91
Poland	EUR	2018.25	strongly agree	43.89	9.45	28.31	63.49
Poland	EUR	2018.33	strongly agree	54.83	6.79	41.04	66.75
Poland	EUR	2018.42	strongly agree	43.02	1.45	40.33	46.1
Poland	EUR	2018.5	strongly agree	53.79	5.92	41.53	64.21
Poland	EUR	2018.58	strongly agree	62.78	5.89	50.33	74.96
Poland	EUR	2018.67	strongly agree	65.39	5.52	54.14	75.41
Poland	EUR	2018.75	strongly agree	69.62	5.11	58.87	77.9
Poland	EUR	2018.83	strongly agree	77.83	1.4	75.15	80.37
Poland	EUR	2018.92	strongly agree	76.94	5.47	65.46	85.97
Poland	EUR	2019.25	strongly agree	76.19	9.82	58.52	91.25
Poland	EUR	2019.58	strongly agree	67.05	9.42	48.02	83.77
Poland	EUR	2019.75	strongly agree	65.41	7.48	49.4	78.51
Poland	EUR	2019.83	strongly agree	65.65	5.75	54.61	76.85
Poland	EUR	2019.92	strongly agree	62.83	1.55	59.69	65.88
Poland	EUR	2020	strongly agree	63.89	7.04	50.85	77.75
Portugal	EUR	2015.83	strongly agree	69.36	1.46	66.59	72.27
Portugal	EUR	2016.33	strongly agree	68.39	12.09	44.88	89.46
Portugal	EUR	2018.25	strongly agree	79.8	4.78	70.58	87.9
Portugal	EUR	2018.33	strongly agree	85.58	1.07	83.43	87.51
Portugal	EUR	2018.42	strongly agree	67.87	1.43	65.29	70.86
Portugal	EUR	2018.5	strongly agree	70.68	5.69	58.41	80.33
Portugal	EUR	2018.58	strongly agree	71.17	7.45	56.41	84.34
Portugal	EUR	2018.67	strongly agree	66.42	10.92	47.39	86.89
Portugal	EUR	2018.75	strongly agree	63.6	13.61	38.01	85.53
Portugal	EUR	2018.83	strongly agree	65.55	14.19	38.97	89.95
Portugal	EUR	2018.92	strongly agree	62.91	17.7	28.97	92.82
Portugal	EUR	2019.25	strongly agree	67.75	18.82	28.85	95.84
Portugal	EUR	2019.58	strongly agree	70.93	16.08	35.54	93.58
Portugal	EUR	2019.75	strongly agree	71.8	14.42	40.09	92.7
Portugal	EUR	2019.83	strongly agree	72.01	14.1	39.73	91.93
Portugal	EUR	2019.92	strongly agree	69.03	15.42	33.63	89.45
Portugal	EUR	2020	strongly agree	69.88	14.73	39.66	92.28
Romania	EUR	2015.83	strongly agree	55.83	1.52	52.55	58.46
Romania	EUR	2016.33	strongly agree	64.02	13.08	39.02	86.94
Romania	EUR	2018.25	strongly agree	65.36	7.61	51.61	79.63
Romania	EUR	2018.33	strongly agree	75.05	4.67	66.51	83.72
Romania	EUR	2018.42	strongly agree	65.09	1.36	62.45	67.68
Romania	EUR	2018.5	strongly agree	72.62	4.05	64.38	79.56
Romania	EUR	2018.58	strongly agree	78.47	1.28	75.94	80.92
Romania	EUR	2018.67	strongly agree	77.82	4.56	68.38	86.16
Romania	EUR	2018.75	strongly agree	78.48	5.19	68.38	88.19
Romania	EUR	2018.83	strongly agree	82.17	5.28	71.47	90.96
Romania	EUR	2018.92	strongly agree	80.55	6.82	66.4	91.93
Romania	EUR	2019.25	strongly agree	78.94	11.64	54.01	94.63
Romania	EUR	2019.58	strongly agree	79.42	10.57	57.96	94.25
Romania	EUR	2019.75	strongly agree	81.88	5.58	71.19	92.02
Romania	EUR	2019.83	strongly agree	82.23	4.56	72.84	90.39
Romania	EUR	2019.92	strongly agree	80.75	1.76	77.37	84.21
Romania	EUR	2020	strongly agree	80.34	4.6	71.17	88.37
Russia	EUR	2015.83	strongly agree	38.2	1.6	35.27	41.44
Russia	EUR	2016.33	strongly agree	46.03	13.04	20.06	68.55
Russia	EUR	2018.25	strongly agree	55.75	11.54	35.55	78.28
Russia	EUR	2018.33	strongly agree	64.65	8.48	49.37	79.86
Russia	EUR	2018.42	strongly agree	52.28	7.51	39.57	66.96
Russia	EUR	2018.5	strongly agree	57.41	6.16	45.84	68.61
Russia	EUR	2018.58	strongly agree	61.19	1.09	59.06	63.31
Russia	EUR	2018.67	strongly agree	58.87	5.77	46.62	68.47
Russia	EUR	2018.75	strongly agree	57.79	7.14	44.52	71.8
Russia	EUR	2018.83	strongly agree	61.61	8.43	48.06	80.29
Russia	EUR	2018.92	strongly agree	58.19	9.29	41.99	78.36
Russia	EUR	2019.25	strongly agree	53.36	11.85	30.02	72.72
Russia	EUR	2019.58	strongly agree	42.64	8.81	24.53	57.29
Russia	EUR	2019.75	strongly agree	39.29	6.68	26.58	50.87
Russia	EUR	2019.83	strongly agree	37.67	1.25	35.23	40.08
Russia	EUR	2019.92	strongly agree	34.01	5.85	23.69	46.35
Russia	EUR	2020	strongly agree	35.59	9.24	19.85	53.03
Serbia	EUR	2015.83	strongly agree	43.45	1.51	40.48	46.35
Serbia	EUR	2016.33	strongly agree	48.44	15.38	20.41	76.93
Serbia	EUR	2018.25	strongly agree	69.59	9.08	51.57	85.84
Serbia	EUR	2018.33	strongly agree	77.22	6.08	64.01	88.44
Serbia	EUR	2018.42	strongly agree	66.55	6.03	53.54	78.03
Serbia	EUR	2018.5	strongly agree	70.84	1.41	68.18	73.8
Serbia	EUR	2018.58	strongly agree	73.47	5.79	61.96	85.19
Serbia	EUR	2018.67	strongly agree	72.06	7.02	59.27	85.02
Serbia	EUR	2018.75	strongly agree	71.23	8.55	56.98	87.64
Serbia	EUR	2018.83	strongly agree	73.93	10.02	56.75	93.48
Serbia	EUR	2018.92	strongly agree	71.53	11.04	52.12	93.13
Serbia	EUR	2019.25	strongly agree	67.06	14.85	36.28	90.61
Serbia	EUR	2019.58	strongly agree	58.61	12.12	33.97	80.68
Serbia	EUR	2019.75	strongly agree	54.8	8.52	37.77	70.79
Serbia	EUR	2019.83	strongly agree	53.61	6.98	38.95	66.6
Serbia	EUR	2019.92	strongly agree	48.42	1.67	45.09	51.6
Serbia	EUR	2020	strongly agree	49.07	6.93	33.38	61.5
Slovakia	EUR	2015.83	strongly agree	52.19	18.72	19.74	84.1
Slovakia	EUR	2016.33	strongly agree	57.04	13.59	31.93	81.53
Slovakia	EUR	2018.25	strongly agree	48.89	8.53	31.27	63.94
Slovakia	EUR	2018.33	strongly agree	60.11	6.27	47.7	71.12
Slovakia	EUR	2018.42	strongly agree	49.51	1.46	46.68	52.4
Slovakia	EUR	2018.5	strongly agree	59.18	4.96	49.6	68.84
Slovakia	EUR	2018.58	strongly agree	67.08	5.21	58.1	77.47
Slovakia	EUR	2018.67	strongly agree	69.18	5.09	59.67	79.28
Slovakia	EUR	2018.75	strongly agree	72.54	1.48	69.57	75.52
Slovakia	EUR	2018.83	strongly agree	77.22	4.37	67.99	84.71
Slovakia	EUR	2018.92	strongly agree	76.4	5.45	65.43	86.32
Slovakia	EUR	2019.25	strongly agree	71.9	11.23	48.64	89.9
Slovakia	EUR	2019.58	strongly agree	64.33	11.68	42.38	83.14
Slovakia	EUR	2019.75	strongly agree	63.15	12.58	39.26	83.51
Slovakia	EUR	2019.83	strongly agree	62.91	12.37	40.91	84.35
Slovakia	EUR	2019.92	strongly agree	59.51	13.71	32.61	82.8
Slovakia	EUR	2020	strongly agree	60.38	13.44	35.99	83.46
Slovenia	EUR	2015.83	strongly agree	30.2	1.46	27.43	33.04
Slovenia	EUR	2016.33	strongly agree	38.67	13.12	15.54	66.62
Slovenia	EUR	2018.25	strongly agree	58.28	7.15	45.34	71.71
Slovenia	EUR	2018.33	strongly agree	65.8	1.48	62.96	68.63
Slovenia	EUR	2018.42	strongly agree	47.22	1.52	44.29	50.08
Slovenia	EUR	2018.5	strongly agree	50.68	6.06	39.53	61.66
Slovenia	EUR	2018.58	strongly agree	53.42	8.53	40.34	73.81
Slovenia	EUR	2018.67	strongly agree	48.7	8.94	34.44	67.48
Slovenia	EUR	2018.75	strongly agree	47.39	9.78	30.15	66.69
Slovenia	EUR	2018.83	strongly agree	51.73	11.65	28.76	74.32
Slovenia	EUR	2018.92	strongly agree	49.89	11.72	29.09	79.47
Slovenia	EUR	2019.25	strongly agree	57.61	15.3	26.9	83.97
Slovenia	EUR	2019.58	strongly agree	62.47	13.39	35.51	86.33
Slovenia	EUR	2019.75	strongly agree	64.22	13.84	37.39	88.28
Slovenia	EUR	2019.83	strongly agree	64.15	12.51	41.09	86.41
Slovenia	EUR	2019.92	strongly agree	60.86	14.89	33.84	84.41
Slovenia	EUR	2020	strongly agree	61.34	14.31	35.83	85.02
Spain	EUR	2015.83	strongly agree	72.62	1.38	69.78	75.3
Spain	EUR	2016.33	strongly agree	60.75	12.79	33.94	82.41
Spain	EUR	2018.25	strongly agree	85.83	4.21	78.2	93.25
Spain	EUR	2018.33	strongly agree	89.53	2.35	85.28	94.02
Spain	EUR	2018.42	strongly agree	81.8	1.17	79.57	83.88
Spain	EUR	2018.5	strongly agree	82.66	3.18	76.42	88.78
Spain	EUR	2018.58	strongly agree	82.94	3.55	75.78	89.36
Spain	EUR	2018.67	strongly agree	78.42	4.03	70.85	86.31
Spain	EUR	2018.75	strongly agree	75.3	1.33	72.86	78.04
Spain	EUR	2018.83	strongly agree	75.67	5.1	66.47	86
[truncated: 5,600 more rows]

## Sheet: model_fit_effective
country or territory	who_region	time	response	mean	standard_dev	95%HPDlow	95%HPDhigh
Algeria	AFR	2015.83	strongly agree	74.18	2.11	70.19	78.44
Algeria	AFR	2016.33	strongly agree	70.92	12.92	45.12	92.88
Algeria	AFR	2018.25	strongly agree	49.59	15.78	21.14	77.7
Algeria	AFR	2018.33	strongly agree	47.92	13.71	21.47	71.69
Algeria	AFR	2018.42	strongly agree	49.12	12.47	25.78	70.9
Algeria	AFR	2018.5	strongly agree	46.67	11.02	26.21	65.75
Algeria	AFR	2018.58	strongly agree	45.92	8.79	28.07	60.58
Algeria	AFR	2018.67	strongly agree	45.11	7.43	30.98	58.28
Algeria	AFR	2018.75	strongly agree	45.1	1.61	42.19	48.38
Algeria	AFR	2018.83	strongly agree	47.73	7.16	34.43	61.58
Algeria	AFR	2018.92	strongly agree	49.57	8.8	33.9	67.15
Algeria	AFR	2019.25	strongly agree	58.14	13.67	36.12	86.01
Algeria	AFR	2019.58	strongly agree	66.04	14.95	41.6	92.43
Algeria	AFR	2019.75	strongly agree	68.27	14.26	42.52	93.89
Algeria	AFR	2019.83	strongly agree	69.17	14.92	43.5	94.55
Algeria	AFR	2019.92	strongly agree	70.01	14.15	42.99	94.24
Algeria	AFR	2020	strongly agree	67.88	14.79	40.19	94.35
Benin	AFR	2015.83	strongly agree	72.02	15.83	39.38	94.9
Benin	AFR	2016.33	strongly agree	73.41	14.23	46.13	95.13
Benin	AFR	2018.25	strongly agree	72.71	10.41	52.44	92.18
Benin	AFR	2018.33	strongly agree	72.45	9.13	54.01	89
Benin	AFR	2018.42	strongly agree	73.62	7.39	60.75	88.13
Benin	AFR	2018.5	strongly agree	71.69	6.67	58.36	82.79
Benin	AFR	2018.58	strongly agree	70.17	1.63	67.1	73.4
Benin	AFR	2018.67	strongly agree	67.85	6.41	56	80.59
Benin	AFR	2018.75	strongly agree	67.48	9.41	48.36	83.29
Benin	AFR	2018.83	strongly agree	67.13	11.49	44.81	88.02
Benin	AFR	2018.92	strongly agree	66.9	13.45	37.64	86.89
Benin	AFR	2019.25	strongly agree	66.4	19.71	25.64	93.05
Benin	AFR	2019.58	strongly agree	67.42	20.52	23.7	95.54
Benin	AFR	2019.75	strongly agree	66.6	19.89	27.58	94.93
Benin	AFR	2019.83	strongly agree	66.35	19.02	28.95	94.42
Benin	AFR	2019.92	strongly agree	67.02	18.63	29.19	93.17
Benin	AFR	2020	strongly agree	64.16	19.25	27.94	93.81
Botswana	AFR	2015.83	strongly agree	69.71	18.03	35.73	98.52
Botswana	AFR	2016.33	strongly agree	67.89	19.29	29.55	96.82
Botswana	AFR	2018.25	strongly agree	70.19	12.91	44.65	90.35
Botswana	AFR	2018.33	strongly agree	70.67	12.29	45.76	90.07
Botswana	AFR	2018.42	strongly agree	73	10.77	51.72	90.15
Botswana	AFR	2018.5	strongly agree	73.14	9.6	54.76	89.13
Botswana	AFR	2018.58	strongly agree	73.76	8.68	55.83	88.02
Botswana	AFR	2018.67	strongly agree	73.85	6.75	60.15	85.9
Botswana	AFR	2018.75	strongly agree	74.98	6.25	63.22	87.32
Botswana	AFR	2018.83	strongly agree	76.34	2.19	71.59	80.2
Botswana	AFR	2018.92	strongly agree	77.13	5.52	66.78	87.66
Botswana	AFR	2019.25	strongly agree	76.17	11.79	54.88	97.55
Botswana	AFR	2019.58	strongly agree	74.37	14.7	46.6	97.59
Botswana	AFR	2019.75	strongly agree	73.29	15.47	43.32	97.06
Botswana	AFR	2019.83	strongly agree	72.27	16.5	39.27	96.54
Botswana	AFR	2019.92	strongly agree	72.68	16.41	37.58	96.96
Botswana	AFR	2020	strongly agree	70.36	16.84	32.71	93.63
Burkina Faso	AFR	2015.83	strongly agree	64.04	15.74	34.44	90.64
Burkina Faso	AFR	2016.33	strongly agree	63.66	1.08	61.41	65.72
Burkina Faso	AFR	2018.25	strongly agree	64.97	11.44	44.42	89.85
Burkina Faso	AFR	2018.33	strongly agree	65.1	9.02	47.37	82.22
Burkina Faso	AFR	2018.42	strongly agree	66.67	7.09	51.48	78.34
Burkina Faso	AFR	2018.5	strongly agree	66.1	1.62	63.23	69.41
Burkina Faso	AFR	2018.58	strongly agree	65.38	8.04	51.2	80.85
Burkina Faso	AFR	2018.67	strongly agree	65.31	10.02	45.34	83.98
Burkina Faso	AFR	2018.75	strongly agree	67.02	12.2	40.43	87.08
Burkina Faso	AFR	2018.83	strongly agree	68.12	13.47	40.67	93.22
Burkina Faso	AFR	2018.92	strongly agree	69.24	14.03	43.17	91.47
Burkina Faso	AFR	2019.25	strongly agree	70.35	14.38	42.68	92.79
Burkina Faso	AFR	2019.58	strongly agree	70.51	16.13	40.36	94.03
Burkina Faso	AFR	2019.75	strongly agree	70.55	16.86	40.01	95.84
Burkina Faso	AFR	2019.83	strongly agree	71.62	17.24	39.04	96.92
Burkina Faso	AFR	2019.92	strongly agree	73.41	15.97	43.2	97.49
Burkina Faso	AFR	2020	strongly agree	72.12	16.58	39.37	98.5
Burundi	AFR	2015.83	strongly agree	79.36	16.84	37.82	98.81
Burundi	AFR	2016.33	strongly agree	78.49	14.78	43.15	98.84
Burundi	AFR	2018.25	strongly agree	80.11	11.09	57.3	97.81
Burundi	AFR	2018.33	strongly agree	81.32	9.51	61.33	96.68
Burundi	AFR	2018.42	strongly agree	83.62	7.85	68.05	95.78
Burundi	AFR	2018.5	strongly agree	83.48	6.58	70.79	92.77
Burundi	AFR	2018.58	strongly agree	83.64	6.14	70.46	92.47
Burundi	AFR	2018.67	strongly agree	83.75	4.09	75.85	90.98
Burundi	AFR	2018.75	strongly agree	84.61	1.2	82.25	86.8
Burundi	AFR	2018.83	strongly agree	84.66	4.33	76.41	92.5
Burundi	AFR	2018.92	strongly agree	84.44	5.18	74.48	93.87
Burundi	AFR	2019.25	strongly agree	81.66	9.77	61.26	98.55
Burundi	AFR	2019.58	strongly agree	79.41	11.11	57.33	96.25
Burundi	AFR	2019.75	strongly agree	78.1	12.26	55.14	97.31
Burundi	AFR	2019.83	strongly agree	78.84	12.73	54.35	97.61
Burundi	AFR	2019.92	strongly agree	79.17	12.92	53.83	96.63
Burundi	AFR	2020	strongly agree	77.12	14	49.82	97.32
Cameroon	AFR	2015.83	strongly agree	70.29	18.65	33.88	97.63
Cameroon	AFR	2016.33	strongly agree	69.42	17.45	32.14	97.38
Cameroon	AFR	2018.25	strongly agree	62.78	6.19	51.74	75.4
Cameroon	AFR	2018.33	strongly agree	63.39	1.53	60.59	66.56
Cameroon	AFR	2018.42	strongly agree	64.38	7.3	49.91	77.67
Cameroon	AFR	2018.5	strongly agree	63.24	10.41	45.55	83.46
Cameroon	AFR	2018.58	strongly agree	62.88	12.79	40.83	88.75
Cameroon	AFR	2018.67	strongly agree	62.09	14.23	38.39	91.57
Cameroon	AFR	2018.75	strongly agree	62.65	16.54	35.51	94.3
Cameroon	AFR	2018.83	strongly agree	63.33	17.71	33.43	95.2
Cameroon	AFR	2018.92	strongly agree	64.42	17.8	33.12	96.96
Cameroon	AFR	2019.25	strongly agree	63.85	19.91	25.53	94.32
Cameroon	AFR	2019.58	strongly agree	64.41	18.49	23.75	91.63
Cameroon	AFR	2019.75	strongly agree	64.62	19.31	23.55	92.7
Cameroon	AFR	2019.83	strongly agree	66.48	17.62	29.61	92.79
Cameroon	AFR	2019.92	strongly agree	67.49	18.29	29.54	95.57
Cameroon	AFR	2020	strongly agree	66.35	18.8	24.94	93.51
Chad	AFR	2015.83	strongly agree	61.06	18.79	28.15	96.74
Chad	AFR	2016.33	strongly agree	60.08	19.12	22.78	93.03
Chad	AFR	2018.25	strongly agree	46.81	15.41	21.58	75.6
Chad	AFR	2018.33	strongly agree	48.29	14.57	21.9	74.59
Chad	AFR	2018.42	strongly agree	51.36	13.36	27.83	74.45
Chad	AFR	2018.5	strongly agree	51.76	10.57	31.44	71.51
Chad	AFR	2018.58	strongly agree	53.65	8.21	37.3	69.32
Chad	AFR	2018.67	strongly agree	55.56	7.31	40.61	69.42
Chad	AFR	2018.75	strongly agree	58.59	1.82	54.85	61.84
Chad	AFR	2018.83	strongly agree	61.41	6.47	48.05	72.74
Chad	AFR	2018.92	strongly agree	63.39	7.96	48.51	79.48
Chad	AFR	2019.25	strongly agree	64.08	14.41	37.11	89.41
Chad	AFR	2019.58	strongly agree	60.83	17.65	27.93	91.44
Chad	AFR	2019.75	strongly agree	58.16	18.85	22.04	90.9
Chad	AFR	2019.83	strongly agree	57.52	18.98	20.65	88.78
Chad	AFR	2019.92	strongly agree	57.22	19.03	19.5	87.17
Chad	AFR	2020	strongly agree	54.67	19.29	20.8	89.27
Comoros	AFR	2015.83	strongly agree	77.12	17.36	41.37	98.48
Comoros	AFR	2016.33	strongly agree	79.21	15.55	44.1	98.8
Comoros	AFR	2018.25	strongly agree	77.19	10.2	57.23	93.76
Comoros	AFR	2018.33	strongly agree	77.67	9.66	58.24	92.75
Comoros	AFR	2018.42	strongly agree	79.69	8.22	63.99	92.83
Comoros	AFR	2018.5	strongly agree	79.47	7.34	65.26	92.2
Comoros	AFR	2018.58	strongly agree	79.32	6.59	66.07	91.02
Comoros	AFR	2018.67	strongly agree	79.11	5.48	68.78	89.5
Comoros	AFR	2018.75	strongly agree	80.34	1.35	77.54	82.78
Comoros	AFR	2018.83	strongly agree	80.16	4.73	71.24	89.52
Comoros	AFR	2018.92	strongly agree	79.89	5.72	68.23	89.66
Comoros	AFR	2019.25	strongly agree	78.08	11.06	55.32	94.31
Comoros	AFR	2019.58	strongly agree	76.98	13.81	49.95	96.62
Comoros	AFR	2019.75	strongly agree	76.16	15.22	46.6	97.53
Comoros	AFR	2019.83	strongly agree	75.7	16.15	42.03	98.24
Comoros	AFR	2019.92	strongly agree	76.29	15.8	44.09	98.27
Comoros	AFR	2020	strongly agree	73.83	17.01	39.61	97.46
Democratic Republic of the Congo	AFR	2015.83	strongly agree	70.34	1.49	67.44	73.36
Democratic Republic of the Congo	AFR	2016.33	strongly agree	77.24	11.98	53.25	96.41
Democratic Republic of the Congo	AFR	2018.25	strongly agree	68.63	20.55	26.01	97.9
Democratic Republic of the Congo	AFR	2018.33	strongly agree	68.84	21.53	25.38	98.36
Democratic Republic of the Congo	AFR	2018.42	strongly agree	71.3	19.85	30.25	98.8
Democratic Republic of the Congo	AFR	2018.5	strongly agree	71.82	18.78	32.05	98.8
Democratic Republic of the Congo	AFR	2018.58	strongly agree	72.52	18.01	35.86	98.44
Democratic Republic of the Congo	AFR	2018.67	strongly agree	73.22	17.05	39.46	98.69
Democratic Republic of the Congo	AFR	2018.75	strongly agree	74.6	16.53	40.29	98.44
Democratic Republic of the Congo	AFR	2018.83	strongly agree	75.17	16.22	42.36	97.95
Democratic Republic of the Congo	AFR	2018.92	strongly agree	75.84	16.06	41.23	97.6
Democratic Republic of the Congo	AFR	2019.25	strongly agree	72.07	15.88	40.19	95.86
Democratic Republic of the Congo	AFR	2019.58	strongly agree	67.72	17.95	32.43	95.92
Democratic Republic of the Congo	AFR	2019.75	strongly agree	67	18.35	31.13	96.87
Democratic Republic of the Congo	AFR	2019.83	strongly agree	68.32	18.21	32.88	96.03
Democratic Republic of the Congo	AFR	2019.92	strongly agree	70.07	17.4	35.97	96.44
Democratic Republic of the Congo	AFR	2020	strongly agree	68.86	17.79	33.86	96.36
Ethiopia	AFR	2015.83	strongly agree	86.6	1.09	84.49	88.68
Ethiopia	AFR	2016.33	strongly agree	81.1	10.83	58.67	97.39
Ethiopia	AFR	2018.25	strongly agree	85.02	6.19	72.39	95.13
Ethiopia	AFR	2018.33	strongly agree	86.46	3.97	78.8	93.29
Ethiopia	AFR	2018.42	strongly agree	88.03	2.75	83.12	93.77
Ethiopia	AFR	2018.5	strongly agree	87.76	1.02	85.83	89.78
Ethiopia	AFR	2018.58	strongly agree	87.25	3.89	79.52	93.84
Ethiopia	AFR	2018.67	strongly agree	86.56	4.95	77.45	95.52
Ethiopia	AFR	2018.75	strongly agree	86.16	6.57	72.84	96.63
Ethiopia	AFR	2018.83	strongly agree	85.57	7.58	69.78	97.77
Ethiopia	AFR	2018.92	strongly agree	84.95	8.63	68.42	97.2
Ethiopia	AFR	2019.25	strongly agree	81.8	10.36	61.28	97.29
Ethiopia	AFR	2019.58	strongly agree	80.9	11.92	56.04	97.12
Ethiopia	AFR	2019.75	strongly agree	80.18	12.98	50.31	97.76
Ethiopia	AFR	2019.83	strongly agree	80.95	13.15	50.56	98.69
Ethiopia	AFR	2019.92	strongly agree	81.4	13.06	52.62	98.94
Ethiopia	AFR	2020	strongly agree	79.6	13.61	49.78	97.94
Gabon	AFR	2015.83	strongly agree	56.5	18.61	20.26	87.37
Gabon	AFR	2016.33	strongly agree	57.17	18.57	23.35	92.32
Gabon	AFR	2018.25	strongly agree	52.32	12.36	28.82	75.96
Gabon	AFR	2018.33	strongly agree	53.02	11.03	30.67	73.06
Gabon	AFR	2018.42	strongly agree	55.32	8.56	39.36	73.16
Gabon	AFR	2018.5	strongly agree	53.93	8.11	38.04	68.86
Gabon	AFR	2018.58	strongly agree	52.35	1.57	49.42	55.37
Gabon	AFR	2018.67	strongly agree	50.32	7.21	36.86	64.36
Gabon	AFR	2018.75	strongly agree	50.14	7.8	34.34	63.24
Gabon	AFR	2018.83	strongly agree	49.39	10.1	28.49	67.93
Gabon	AFR	2018.92	strongly agree	48.18	11.54	27.44	70.47
Gabon	AFR	2019.25	strongly agree	48.86	20.1	10.87	81
Gabon	AFR	2019.58	strongly agree	56.73	18.69	22.79	87.76
Gabon	AFR	2019.75	strongly agree	59.74	18.47	27.6	92.17
Gabon	AFR	2019.83	strongly agree	62.36	16.43	33.81	91.71
Gabon	AFR	2019.92	strongly agree	63.91	17.13	32.29	91.87
Gabon	AFR	2020	strongly agree	62.32	17.8	31.25	93.71
Gambia	AFR	2015.83	strongly agree	75.55	15.44	46.24	97.74
Gambia	AFR	2016.33	strongly agree	73.25	17.09	38.8	96.62
Gambia	AFR	2018.25	strongly agree	82.21	7.68	67.36	95.07
Gambia	AFR	2018.33	strongly agree	82.66	5.76	71.05	92.7
Gambia	AFR	2018.42	strongly agree	83.93	3.88	75.65	90.55
Gambia	AFR	2018.5	strongly agree	83.09	1.38	80.52	85.87
Gambia	AFR	2018.58	strongly agree	81.59	4.79	72.5	90.03
Gambia	AFR	2018.67	strongly agree	80.24	5.77	69.28	91.17
Gambia	AFR	2018.75	strongly agree	79.41	7.21	65.34	92.09
Gambia	AFR	2018.83	strongly agree	79.3	9.08	62.45	94.39
Gambia	AFR	2018.92	strongly agree	78.49	10.03	57.28	94.26
Gambia	AFR	2019.25	strongly agree	75.82	13.19	49.61	96.59
Gambia	AFR	2019.58	strongly agree	76.8	13.18	47.65	95.62
Gambia	AFR	2019.75	strongly agree	77.88	11.61	56.79	97.02
Gambia	AFR	2019.83	strongly agree	78.66	11.51	56.96	97.61
Gambia	AFR	2019.92	strongly agree	79.33	11.53	57.49	98.4
Gambia	AFR	2020	strongly agree	77.78	12.81	52.06	98.96
Ghana	AFR	2015.83	strongly agree	71.23	1.43	68.32	73.85
Ghana	AFR	2016.33	strongly agree	75.92	12.14	54.08	95.57
Ghana	AFR	2018.25	strongly agree	74.57	15.26	44.58	96.59
Ghana	AFR	2018.33	strongly agree	75.9	13.09	52.02	96.38
Ghana	AFR	2018.42	strongly agree	77.52	12.07	54.18	93.79
Ghana	AFR	2018.5	strongly agree	76.79	11.46	56.33	93.03
Ghana	AFR	2018.58	strongly agree	76.52	9.41	59.9	94.12
Ghana	AFR	2018.67	strongly agree	76.46	7.88	63.1	90.56
Ghana	AFR	2018.75	strongly agree	76.47	6.72	63.38	87.73
Ghana	AFR	2018.83	strongly agree	76.95	5.07	66.4	86.1
Ghana	AFR	2018.92	strongly agree	77.81	1.57	74.86	80.78
Ghana	AFR	2019.25	strongly agree	76.95	10.39	54.16	94.02
Ghana	AFR	2019.58	strongly agree	76.79	13.77	49.54	97.71
Ghana	AFR	2019.75	strongly agree	73.73	16	40.61	98.6
Ghana	AFR	2019.83	strongly agree	73.17	16.4	39.84	98.36
Ghana	AFR	2019.92	strongly agree	72.61	16.78	37.25	98.39
Ghana	AFR	2020	strongly agree	69.75	17.1	35.95	97.21
Guinea	AFR	2015.83	strongly agree	71.76	17.05	41.25	98.18
Guinea	AFR	2016.33	strongly agree	75.56	16.13	44.4	98.11
Guinea	AFR	2018.25	strongly agree	70.5	15.01	45.66	96.64
Guinea	AFR	2018.33	strongly agree	71.68	12.87	47.25	93.76
Guinea	AFR	2018.42	strongly agree	73.91	10.51	55.46	91.52
Guinea	AFR	2018.5	strongly agree	73.29	8.88	54.85	87.72
Guinea	AFR	2018.58	strongly agree	73.25	6.02	60.81	83.69
Guinea	AFR	2018.67	strongly agree	72.83	1.52	69.83	75.63
Guinea	AFR	2018.75	strongly agree	72.91	6.85	60.39	85.21
Guinea	AFR	2018.83	strongly agree	73.09	8.42	57.07	88.04
Guinea	AFR	2018.92	strongly agree	73.4	10.23	51.32	89.88
Guinea	AFR	2019.25	strongly agree	72.65	14.56	43.43	97.37
Guinea	AFR	2019.58	strongly agree	72.29	14.87	45.68	97.44
Guinea	AFR	2019.75	strongly agree	71.83	15.1	40.57	96.2
Guinea	AFR	2019.83	strongly agree	71.39	14.38	43.65	94.88
Guinea	AFR	2019.92	strongly agree	71.68	15.33	42.17	97.88
Guinea	AFR	2020	strongly agree	69.2	15.88	39.4	97.1
Ivory Coast	AFR	2015.83	strongly agree	68.11	17.45	36.75	96.91
Ivory Coast	AFR	2016.33	strongly agree	67.46	18.41	34.45	98.6
Ivory Coast	AFR	2018.25	strongly agree	59.05	16.17	18.16	83.87
Ivory Coast	AFR	2018.33	strongly agree	60.41	14.75	26.8	85.64
Ivory Coast	AFR	2018.42	strongly agree	62.61	12.83	29.55	83.73
Ivory Coast	AFR	2018.5	strongly agree	62.28	9.72	45.58	82.34
Ivory Coast	AFR	2018.58	strongly agree	61.96	8.97	45.84	79.43
Ivory Coast	AFR	2018.67	strongly agree	61.72	7.14	47.75	74.94
Ivory Coast	AFR	2018.75	strongly agree	62.76	1.66	59.54	65.86
Ivory Coast	AFR	2018.83	strongly agree	62.84	6.65	50.62	76.58
Ivory Coast	AFR	2018.92	strongly agree	63.68	6.75	51.32	76
Ivory Coast	AFR	2019.25	strongly agree	59.41	13.63	34.54	81.6
Ivory Coast	AFR	2019.58	strongly agree	55.79	20.42	15.08	86.03
Ivory Coast	AFR	2019.75	strongly agree	55.37	21.58	14.62	86.84
Ivory Coast	AFR	2019.83	strongly agree	56.5	22.54	13.62	90.12
Ivory Coast	AFR	2019.92	strongly agree	57.87	20.98	19.42	90.83
Ivory Coast	AFR	2020	strongly agree	55.64	21.16	16.8	87.5
Kenya	AFR	2015.83	strongly agree	65.73	16.71	34.08	95.65
Kenya	AFR	2016.33	strongly agree	67.16	17.14	35.39	96.26
Kenya	AFR	2018.25	strongly agree	69.43	7.89	53.93	84.41
Kenya	AFR	2018.33	strongly agree	69.6	6.63	56.98	82.27
Kenya	AFR	2018.42	strongly agree	71.57	1.57	68.71	75.08
Kenya	AFR	2018.5	strongly agree	70.9	6.63	56.21	82.45
Kenya	AFR	2018.58	strongly agree	70.12	7.48	55.06	85.37
Kenya	AFR	2018.67	strongly agree	69.62	10.29	50.24	90.1
Kenya	AFR	2018.75	strongly agree	69.96	11.45	48.78	92.29
Kenya	AFR	2018.83	strongly agree	70.42	12.76	46.67	93.56
Kenya	AFR	2018.92	strongly agree	71.26	13.48	47.75	93.19
Kenya	AFR	2019.25	strongly agree	74.02	13.98	44.42	95.98
Kenya	AFR	2019.58	strongly agree	76.83	13.5	48.05	96.62
Kenya	AFR	2019.75	strongly agree	75.92	15.27	42.03	96.98
Kenya	AFR	2019.83	strongly agree	75.66	16.47	38.32	97.23
Kenya	AFR	2019.92	strongly agree	75.27	16.61	37.82	96.59
Kenya	AFR	2020	strongly agree	71.84	17.96	33.86	95.66
Liberia	AFR	2015.83	strongly agree	66.03	17.9	33.35	96.99
Liberia	AFR	2016.33	strongly agree	65.08	19.86	25.65	94.06
Liberia	AFR	2018.25	strongly agree	59.22	9.29	40.97	76.16
Liberia	AFR	2018.33	strongly agree	58.05	6.84	43.6	69.33
Liberia	AFR	2018.42	strongly agree	59.3	1.6	56.02	62.24
Liberia	AFR	2018.5	strongly agree	57.05	6.88	44.15	69.32
Liberia	AFR	2018.58	strongly agree	56.73	8.66	38.33	70.66
Liberia	AFR	2018.67	strongly agree	56.82	11.19	36.23	77.41
Liberia	AFR	2018.75	strongly agree	58.09	14.52	31.69	84.06
Liberia	AFR	2018.83	strongly agree	59.82	16.04	28.92	87.32
Liberia	AFR	2018.92	strongly agree	60.85	17.87	25.54	90.48
Liberia	AFR	2019.25	strongly agree	64.85	18.85	28.06	96.88
Liberia	AFR	2019.58	strongly agree	66.87	19.44	27.51	95.39
Liberia	AFR	2019.75	strongly agree	67.61	18.44	31.41	97.28
Liberia	AFR	2019.83	strongly agree	68.31	18.03	33.87	96.73
Liberia	AFR	2019.92	strongly agree	68.64	17.77	33.7	97.07
Liberia	AFR	2020	strongly agree	66.81	17.2	34.14	96.04
Madagascar	AFR	2015.83	strongly agree	62.59	19.36	26.38	92.34
Madagascar	AFR	2016.33	strongly agree	69.57	17.52	33.26	95.23
Madagascar	AFR	2018.25	strongly agree	76.14	7.98	60.95	91.48
Madagascar	AFR	2018.33	strongly agree	75.63	5.97	64.66	88.07
Madagascar	AFR	2018.42	strongly agree	76.83	1.48	73.76	79.51
Madagascar	AFR	2018.5	strongly agree	74.73	5.33	64.09	84.57
Madagascar	AFR	2018.58	strongly agree	73.06	7.66	57.66	86.38
Madagascar	AFR	2018.67	strongly agree	72.21	8.38	56.89	88.03
Madagascar	AFR	2018.75	strongly agree	71.13	11.18	47.5	89.17
Madagascar	AFR	2018.83	strongly agree	71.21	12.1	46.67	90.52
Madagascar	AFR	2018.92	strongly agree	69.91	14.4	39.72	92.32
Madagascar	AFR	2019.25	strongly agree	66.57	18.73	25.73	93.55
Madagascar	AFR	2019.58	strongly agree	63.19	21.04	20.5	94.29
Madagascar	AFR	2019.75	strongly agree	62.28	20.82	18.43	91.77
Madagascar	AFR	2019.83	strongly agree	62.54	21.65	18.77	96.48
Madagascar	AFR	2019.92	strongly agree	63.71	21.16	19.88	96.63
Madagascar	AFR	2020	strongly agree	62.91	21.57	18	92.62
Malawi	AFR	2015.83	strongly agree	78.71	17.39	38.6	98.4
Malawi	AFR	2016.33	strongly agree	79.77	15.27	46.28	98.96
Malawi	AFR	2018.25	strongly agree	85.61	7.65	69.42	96.43
Malawi	AFR	2018.33	strongly agree	86.99	5.37	74.78	95.76
Malawi	AFR	2018.42	strongly agree	88.63	4.4	79.4	96.03
Malawi	AFR	2018.5	strongly agree	88.67	3.46	82.2	95
Malawi	AFR	2018.58	strongly agree	89.07	1.05	87.01	91.08
Malawi	AFR	2018.67	strongly agree	88.34	3.54	80.49	94.01
Malawi	AFR	2018.75	strongly agree	88.33	3.95	80.63	95
Malawi	AFR	2018.83	strongly agree	88.32	5.23	77.48	96.26
Malawi	AFR	2018.92	strongly agree	88.24	6.62	74.83	97.47
Malawi	AFR	2019.25	strongly agree	86.85	10.31	65.87	98.6
Malawi	AFR	2019.58	strongly agree	84.99	10.72	62.69	98.75
Malawi	AFR	2019.75	strongly agree	83.04	11.79	57.68	98.72
Malawi	AFR	2019.83	strongly agree	82.97	12.16	57.57	98.85
Malawi	AFR	2019.92	strongly agree	82.02	13.53	54.75	98.49
Malawi	AFR	2020	strongly agree	80.31	14.38	50.7	98.31
Mali	AFR	2015.83	strongly agree	77.49	10.16	55.2	93.47
Mali	AFR	2016.33	strongly agree	82.06	0.9	80.34	83.7
Mali	AFR	2018.25	strongly agree	74.78	5.31	64.14	84.44
Mali	AFR	2018.33	strongly agree	75.51	1.53	72.56	78.64
Mali	AFR	2018.42	strongly agree	76.94	5.37	65.46	85.6
Mali	AFR	2018.5	strongly agree	75.29	8.16	56.6	88.26
Mali	AFR	2018.58	strongly agree	75.39	8.6	57.21	90.25
Mali	AFR	2018.67	strongly agree	75.12	11.62	47.32	90.98
Mali	AFR	2018.75	strongly agree	75.31	13.31	46.09	94.66
Mali	AFR	2018.83	strongly agree	75.85	15.44	42.14	96.32
Mali	AFR	2018.92	strongly agree	76.87	15.98	40.06	95.61
Mali	AFR	2019.25	strongly agree	77.35	18.26	35.47	96.78
Mali	AFR	2019.58	strongly agree	78.19	16.81	38.04	97.2
Mali	AFR	2019.75	strongly agree	77.13	17.97	32.07	97.51
Mali	AFR	2019.83	strongly agree	77.81	16.31	39.76	98.06
Mali	AFR	2019.92	strongly agree	77.97	16.75	35.37	98
Mali	AFR	2020	strongly agree	75.48	17.31	34.72	96.89
Mauritania	AFR	2015.83	strongly agree	81.94	9.66	64.39	97.21
Mauritania	AFR	2016.33	strongly agree	85.16	1.08	83.08	87.21
Mauritania	AFR	2018.25	strongly agree	69.53	14.32	42.83	92.78
Mauritania	AFR	2018.33	strongly agree	68.58	12.66	47.35	90.38
Mauritania	AFR	2018.42	strongly agree	69.35	11.32	48.47	88.14
Mauritania	AFR	2018.5	strongly agree	67.66	11.06	48.45	86.39
Mauritania	AFR	2018.58	strongly agree	68.24	8.5	52.18	83.2
Mauritania	AFR	2018.67	strongly agree	69.05	7.04	53.36	79.74
Mauritania	AFR	2018.75	strongly agree	70.5	1.58	67.76	74.02
Mauritania	AFR	2018.83	strongly agree	72.2	5.93	59.89	81.8
Mauritania	AFR	2018.92	strongly agree	73.79	6.81	60.31	86.23
Mauritania	AFR	2019.25	strongly agree	75.97	9.12	58.02	90.88
Mauritania	AFR	2019.58	strongly agree	74.38	12.24	49.46	93.16
Mauritania	AFR	2019.75	strongly agree	72.28	14.59	45.47	94.66
Mauritania	AFR	2019.83	strongly agree	72.66	15.22	42.16	94.56
Mauritania	AFR	2019.92	strongly agree	73.25	15.66	42.99	97.06
Mauritania	AFR	2020	strongly agree	71.44	16.56	39.77	97.19
Mauritius	AFR	2015.83	strongly agree	64.69	16.13	35.48	93.46
Mauritius	AFR	2016.33	strongly agree	65.06	17.01	28.14	91.52
Mauritius	AFR	2018.25	strongly agree	54.04	7.1	40.82	67.66
Mauritius	AFR	2018.33	strongly agree	54.34	1.59	51.4	57.62
Mauritius	AFR	2018.42	strongly agree	56.09	6.74	42.04	67.57
Mauritius	AFR	2018.5	strongly agree	54.81	9.33	37.26	72.4
Mauritius	AFR	2018.58	strongly agree	54.06	11.91	32.63	76.71
Mauritius	AFR	2018.67	strongly agree	53.18	14.47	28.21	80.95
Mauritius	AFR	2018.75	strongly agree	54	15.3	26.72	83.32
Mauritius	AFR	2018.83	strongly agree	55.16	16.85	24.25	85
Mauritius	AFR	2018.92	strongly agree	55.88	17.83	21.48	88.17
Mauritius	AFR	2019.25	strongly agree	56.94	18.95	25.22	93.16
Mauritius	AFR	2019.58	strongly agree	57.49	18.69	22.32	93.85
Mauritius	AFR	2019.75	strongly agree	56.56	19.91	19.13	92.9
Mauritius	AFR	2019.83	strongly agree	56.85	19.55	20.67	92.92
Mauritius	AFR	2019.92	strongly agree	57.56	20.22	20.83	94.87
Mauritius	AFR	2020	strongly agree	54.45	21.01	18.57	94.63
Mozambique	AFR	2015.83	strongly agree	58.11	20.84	13.34	89.35
Mozambique	AFR	2016.33	strongly agree	57.82	20.06	18.74	88.89
Mozambique	AFR	2018.25	strongly agree	63.99	11.32	40.42	84.84
Mozambique	AFR	2018.33	strongly agree	62.92	11.48	41.04	85.57
Mozambique	AFR	2018.42	strongly agree	64.42	9.11	47.73	82.81
Mozambique	AFR	2018.5	strongly agree	63.27	8.12	47.06	78.14
Mozambique	AFR	2018.58	strongly agree	62.4	7.47	47.43	75.2
Mozambique	AFR	2018.67	strongly agree	61.37	1.68	58.07	64.64
Mozambique	AFR	2018.75	strongly agree	62.63	7.26	47.64	76.73
Mozambique	AFR	2018.83	strongly agree	62.95	8.54	48.34	78.75
Mozambique	AFR	2018.92	strongly agree	62.6	10.97	40.9	81.4
Mozambique	AFR	2019.25	strongly agree	60.68	16.55	30.64	90.36
Mozambique	AFR	2019.58	strongly agree	60.04	17.73	28.68	91.81
Mozambique	AFR	2019.75	strongly agree	59.82	18.5	24.89	91.76
Mozambique	AFR	2019.83	strongly agree	60.47	18.78	22.08	91.05
Mozambique	AFR	2019.92	strongly agree	60.87	19.68	22.46	93.45
Mozambique	AFR	2020	strongly agree	58.74	20.23	18.15	90.81
Namibia	AFR	2015.83	strongly agree	61.38	18.92	26.54	93.65
Namibia	AFR	2016.33	strongly agree	61.3	19.91	21.42	92.49
Namibia	AFR	2018.25	strongly agree	63.28	14.36	33.81	87.43
Namibia	AFR	2018.33	strongly agree	63.31	11.86	38.01	82.26
Namibia	AFR	2018.42	strongly agree	64.88	10.02	45.13	81.76
Namibia	AFR	2018.5	strongly agree	63.49	8.52	46.53	78.09
Namibia	AFR	2018.58	strongly agree	62.76	6.68	48.51	74.22
Namibia	AFR	2018.67	strongly agree	62.05	1.85	58.65	65.67
Namibia	AFR	2018.75	strongly agree	63.12	6.35	50.81	74.46
Namibia	AFR	2018.83	strongly agree	64.66	8.25	48.51	79.6
Namibia	AFR	2018.92	strongly agree	66.19	9.77	46.5	81.96
Namibia	AFR	2019.25	strongly agree	70.32	13.27	43.16	90.58
Namibia	AFR	2019.58	strongly agree	69.83	15.43	41.12	98.42
Namibia	AFR	2019.75	strongly agree	66.12	18.32	31.55	98.72
Namibia	AFR	2019.83	strongly agree	64.76	18.09	32.32	98.93
Namibia	AFR	2019.92	strongly agree	63.83	19.5	25.52	98.57
Namibia	AFR	2020	strongly agree	60.5	20.37	23.8	98.24
Niger	AFR	2015.83	strongly agree	79.3	11.96	53.16	96.57
Niger	AFR	2016.33	strongly agree	87.52	0.72	86.09	88.86
Niger	AFR	2018.25	strongly agree	75.27	10.18	55.69	93.58
Niger	AFR	2018.33	strongly agree	76.76	7.12	65.06	92.37
Niger	AFR	2018.42	strongly agree	78.8	5.77	66.17	88.65
Niger	AFR	2018.5	strongly agree	79	1.43	76.42	82
Niger	AFR	2018.58	strongly agree	78.95	5.29	68.83	89.2
Niger	AFR	2018.67	strongly agree	78.95	5.65	68.04	88.89
Niger	AFR	2018.75	strongly agree	78.7	7.43	61.61	90.8
Niger	AFR	2018.83	strongly agree	79.15	8.74	61.67	94.48
Niger	AFR	2018.92	strongly agree	79.31	9.07	61.9	96.45
Niger	AFR	2019.25	strongly agree	75.62	14.59	46.78	98.7
Niger	AFR	2019.58	strongly agree	72.59	18.01	34.51	98.54
Niger	AFR	2019.75	strongly agree	71.29	18.35	35.5	98.32
Niger	AFR	2019.83	strongly agree	71.65	18.54	32.97	96.49
Niger	AFR	2019.92	strongly agree	72.61	17.47	38.62	96.63
Niger	AFR	2020	strongly agree	71.23	17.27	38.43	96.15
Nigeria	AFR	2015.83	strongly agree	67.55	1.58	64.58	70.74
Nigeria	AFR	2016.33	strongly agree	74.54	0.73	73.15	76.07
Nigeria	AFR	2018.25	strongly agree	71.72	6.82	58.78	84.98
Nigeria	AFR	2018.33	strongly agree	72.73	5.14	63.19	82.55
Nigeria	AFR	2018.42	strongly agree	74.99	1.5	72.2	77.98
Nigeria	AFR	2018.5	strongly agree	73.75	6.22	61.38	83.75
Nigeria	AFR	2018.58	strongly agree	74.26	6.81	61.84	87.72
Nigeria	AFR	2018.67	strongly agree	74.36	8.93	59.68	90.55
Nigeria	AFR	2018.75	strongly agree	75.58	10.39	55.81	92.71
Nigeria	AFR	2018.83	strongly agree	76.46	11.16	54.26	94.21
Nigeria	AFR	2018.92	strongly agree	77.26	11.15	55.77	95.15
Nigeria	AFR	2019.25	strongly agree	77.2	12.47	49.48	93.77
Nigeria	AFR	2019.58	strongly agree	75.01	8.43	58.81	88.5
Nigeria	AFR	2019.75	strongly agree	71.71	6.65	56.92	83.14
Nigeria	AFR	2019.83	strongly agree	71.72	1.47	68.8	74.34
Nigeria	AFR	2019.92	strongly agree	71.29	5.19	60.62	80.96
Nigeria	AFR	2020	strongly agree	67.97	7.06	53.25	80.7
Republic of Congo	AFR	2015.83	strongly agree	73.45	15.89	43.97	98.29
Republic of Congo	AFR	2016.33	strongly agree	75.67	13.81	49.45	96.76
Republic of Congo	AFR	2018.25	strongly agree	76.9	6.35	64.02	89.18
Republic of Congo	AFR	2018.33	strongly agree	76.86	5.68	65.68	87.11
Republic of Congo	AFR	2018.42	strongly agree	78.11	1.55	75.06	80.86
Republic of Congo	AFR	2018.5	strongly agree	75.78	5.49	65.31	86.24
Republic of Congo	AFR	2018.58	strongly agree	73.86	6.58	60.31	86.79
Republic of Congo	AFR	2018.67	strongly agree	72.61	8.24	56.31	87.98
Republic of Congo	AFR	2018.75	strongly agree	72.45	10.28	49.52	90.16
Republic of Congo	AFR	2018.83	strongly agree	72.84	11.92	47.93	92.09
Republic of Congo	AFR	2018.92	strongly agree	73.67	12.01	45.33	92.24
Republic of Congo	AFR	2019.25	strongly agree	76.97	14.31	48.52	95.81
Republic of Congo	AFR	2019.58	strongly agree	79.55	14.17	54.07	98.09
Republic of Congo	AFR	2019.75	strongly agree	79.98	14.79	53.59	99.02
Republic of Congo	AFR	2019.83	strongly agree	80.23	14.58	54.57	98.93
Republic of Congo	AFR	2019.92	strongly agree	81.28	14.32	53.96	99.1
Republic of Congo	AFR	2020	strongly agree	79.6	15.4	50.26	99.1
Rwanda	AFR	2015.83	strongly agree	79.5	13.65	53.45	97.41
Rwanda	AFR	2016.33	strongly agree	79.76	13.69	51.31	97.34
Rwanda	AFR	2018.25	strongly agree	87.26	5.23	77.18	96.13
Rwanda	AFR	2018.33	strongly agree	87.85	4.29	79.66	95.75
Rwanda	AFR	2018.42	strongly agree	88.99	3.18	82.63	94.67
Rwanda	AFR	2018.5	strongly agree	88.58	1.08	86.29	90.51
Rwanda	AFR	2018.58	strongly agree	87.21	4.03	79.97	94.32
Rwanda	AFR	2018.67	strongly agree	85.97	4.63	76.71	93.19
Rwanda	AFR	2018.75	strongly agree	85.31	6.86	71.15	95.85
Rwanda	AFR	2018.83	strongly agree	84.24	8.19	67.24	95.84
Rwanda	AFR	2018.92	strongly agree	82.82	10.32	59.62	95.78
Rwanda	AFR	2019.25	strongly agree	80.1	13.1	55.17	97.59
Rwanda	AFR	2019.58	strongly agree	80.79	13.07	52.35	98.44
Rwanda	AFR	2019.75	strongly agree	80.72	13.37	52.31	98.9
Rwanda	AFR	2019.83	strongly agree	80.72	14.11	50.14	98.51
Rwanda	AFR	2019.92	strongly agree	80.88	14.11	52.45	99.08
Rwanda	AFR	2020	strongly agree	78.77	15.24	47.76	98.13
Senegal	AFR	2015.83	strongly agree	72.68	14.59	45.34	95.44
Senegal	AFR	2016.33	strongly agree	76.11	0.89	74.5	77.97
Senegal	AFR	2018.25	strongly agree	69.6	10.2	49.19	87.73
Senegal	AFR	2018.33	strongly agree	69.8	7.46	57.09	85.18
Senegal	AFR	2018.42	strongly agree	70.72	5.32	60.59	81.27
Senegal	AFR	2018.5	strongly agree	67.94	1.69	64.86	71.36
Senegal	AFR	2018.58	strongly agree	66.74	7.37	51.73	80.12
Senegal	AFR	2018.67	strongly agree	64.46	7.74	50.55	80.58
Senegal	AFR	2018.75	strongly agree	64.73	9.83	47.18	83.88
Senegal	AFR	2018.83	strongly agree	65.06	10.36	45.97	84.78
Senegal	AFR	2018.92	strongly agree	66.18	12.09	43.62	88.53
Senegal	AFR	2019.25	strongly agree	70.84	13.84	39.45	91.6
Senegal	AFR	2019.58	strongly agree	72.7	13.92	48.33	96.01
Senegal	AFR	2019.75	strongly agree	70.15	13.56	42.71	91.6
Senegal	AFR	2019.83	strongly agree	68.49	14.27	40.7	91.24
Senegal	AFR	2019.92	strongly agree	66.95	13.8	41.98	90.91
Senegal	AFR	2020	strongly agree	62.88	15.01	36.78	89
Sierra Leone	AFR	2015.83	strongly agree	79.8	13.79	53.56	98.41
Sierra Leone	AFR	2016.33	strongly agree	77.51	16.7	40.55	98.01
Sierra Leone	AFR	2018.25	strongly agree	82.7	7.31	67.58	93.84
Sierra Leone	AFR	2018.33	strongly agree	83.34	5.57	72.79	92.54
Sierra Leone	AFR	2018.42	strongly agree	84.16	4.95	73.54	92.78
Sierra Leone	AFR	2018.5	strongly agree	83.19	5.07	73.16	91.59
Sierra Leone	AFR	2018.58	strongly agree	82.87	1.27	80.43	85.53
Sierra Leone	AFR	2018.67	strongly agree	81.54	4.66	71.85	89.61
Sierra Leone	AFR	2018.75	strongly agree	81.28	5.71	69.7	91.28
Sierra Leone	AFR	2018.83	strongly agree	80.33	8.3	59.34	92.09
Sierra Leone	AFR	2018.92	strongly agree	79.75	10.58	57	95.25
Sierra Leone	AFR	2019.25	strongly agree	75.06	18.32	29.09	96.25
Sierra Leone	AFR	2019.58	strongly agree	71.99	18.98	29.92	95.95
Sierra Leone	AFR	2019.75	strongly agree	71.67	18	32.93	95.25
Sierra Leone	AFR	2019.83	strongly agree	71.87	18.06	35.17	96.67
Sierra Leone	AFR	2019.92	strongly agree	72.34	17.98	35.52	96.24
Sierra Leone	AFR	2020	strongly agree	70.53	19.12	33.68	96
South Africa	AFR	2015.83	strongly agree	50.98	1.48	48.36	54.18
South Africa	AFR	2016.33	strongly agree	57.15	16.47	24.7	88.02
South Africa	AFR	2018.25	strongly agree	65.33	10.23	46.09	83.41
South Africa	AFR	2018.33	strongly agree	65.58	8.59	49.69	81.77
South Africa	AFR	2018.42	strongly agree	67.59	6.59	54.7	79.36
South Africa	AFR	2018.5	strongly agree	66.41	2.29	62.27	70.96
South Africa	AFR	2018.58	strongly agree	64.99	7.04	51.21	77.7
South Africa	AFR	2018.67	strongly agree	63.19	8.55	46.33	78.66
South Africa	AFR	2018.75	strongly agree	62.79	10.02	42.85	80.05
South Africa	AFR	2018.83	strongly agree	62.72	10.85	40.69	79.41
South Africa	AFR	2018.92	strongly agree	62.94	12.34	37.82	82.92
South Africa	AFR	2019.25	strongly agree	65.69	18.15	27.21	90.77
South Africa	AFR	2019.58	strongly agree	71.1	16.05	39.46	95.52
South Africa	AFR	2019.75	strongly agree	70.7	14.58	39.73	93.7
South Africa	AFR	2019.83	strongly agree	70.5	15.4	36.83	94.17
South Africa	AFR	2019.92	strongly agree	70.08	15.02	35.64	91.36
South Africa	AFR	2020	strongly agree	66.34	15.04	34.75	90.76
Swaziland	AFR	2015.83	strongly agree	65.43	17.35	32.62	95.91
Swaziland	AFR	2016.33	strongly agree	59.47	19.92	16.17	90.43
Swaziland	AFR	2018.25	strongly agree	65.28	12.84	40.59	89.72
Swaziland	AFR	2018.33	strongly agree	66.1	10	47.03	83.55
Swaziland	AFR	2018.42	strongly agree	67.26	8.66	51.86	84.93
Swaziland	AFR	2018.5	strongly agree	65.53	7.17	51.84	77.93
Swaziland	AFR	2018.58	strongly agree	64.63	7.13	53.01	79.61
Swaziland	AFR	2018.67	strongly agree	62.45	1.61	59.31	65.46
Swaziland	AFR	2018.75	strongly agree	62.8	7.51	49.53	78.52
Swaziland	AFR	2018.83	strongly agree	61.91	7.81	45.74	76.16
Swaziland	AFR	2018.92	strongly agree	62.55	8.83	46.29	78.89
Swaziland	AFR	2019.25	strongly agree	62.83	15.2	31.52	87.24
Swaziland	AFR	2019.58	strongly agree	62.83	18.52	25.89	90.07
Swaziland	AFR	2019.75	strongly agree	60.93	20.64	20.12	94.94
Swaziland	AFR	2019.83	strongly agree	61.54	20.7	21.98	96.67
Swaziland	AFR	2019.92	strongly agree	61.17	21.63	17.5	96.16
Swaziland	AFR	2020	strongly agree	59.4	21.77	17.92	96.68
Tanzania	AFR	2015.83	strongly agree	67.64	20.54	30.35	97.08
Tanzania	AFR	2016.33	strongly agree	66.81	20.63	24.79	95.79
Tanzania	AFR	2018.25	strongly agree	74.45	10.06	55.11	91.71
Tanzania	AFR	2018.33	strongly agree	76.58	7.1	62.11	89.13
Tanzania	AFR	2018.42	strongly agree	79.24	5.36	68.8	89.25
Tanzania	AFR	2018.5	strongly agree	79.21	1.32	76.84	81.91
Tanzania	AFR	2018.58	strongly agree	78.35	5.97	65.73	87.7
Tanzania	AFR	2018.67	strongly agree	77.56	6.29	64.82	88.4
Tanzania	AFR	2018.75	strongly agree	77.01	7.4	61.07	87.98
Tanzania	AFR	2018.83	strongly agree	76.11	8.65	59.55	90.63
Tanzania	AFR	2018.92	strongly agree	75.53	9.8	56.33	90.99
Tanzania	AFR	2019.25	strongly agree	71.52	13.64	43.3	92.48
Tanzania	AFR	2019.58	strongly agree	71.59	18.29	32.08	96.99
Tanzania	AFR	2019.75	strongly agree	70.7	20.33	22.4	95.99
Tanzania	AFR	2019.83	strongly agree	70.8	20.65	22.38	97.84
Tanzania	AFR	2019.92	strongly agree	70.61	21.52	21.91	97.82
Tanzania	AFR	2020	strongly agree	68.74	21.73	20.24	97.86
Togo	AFR	2015.83	strongly agree	49.49	20.96	11.9	88.97
Togo	AFR	2016.33	strongly agree	46.5	19.61	10.16	84.49
Togo	AFR	2018.25	strongly agree	44.29	11.18	21.78	64.02
Togo	AFR	2018.33	strongly agree	44.58	9.84	25.73	63.23
Togo	AFR	2018.42	strongly agree	47.31	8.51	33.7	65.71
Togo	AFR	2018.5	strongly agree	46.52	8.19	31.91	62.95
Togo	AFR	2018.58	strongly agree	47.21	1.75	43.79	50.55
Togo	AFR	2018.67	strongly agree	47.56	8.25	31.56	63.86
Togo	AFR	2018.75	strongly agree	49.78	9.62	31.71	65.99
Togo	AFR	2018.83	strongly agree	51.42	12.1	30.89	77.3
Togo	AFR	2018.92	strongly agree	53.46	14.56	24.03	80.44
Togo	AFR	2019.25	strongly agree	52.46	21.07	16.71	91.92
Togo	AFR	2019.58	strongly agree	48.47	20.38	10.71	87.1
Togo	AFR	2019.75	strongly agree	46.22	19.53	11.14	87.38
Togo	AFR	2019.83	strongly agree	45.81	20.45	10.65	86.43
Togo	AFR	2019.92	strongly agree	45.75	20.8	15.4	90.41
Togo	AFR	2020	strongly agree	43.18	20.75	12.02	84.41
Uganda	AFR	2015.83	strongly agree	73.12	18.43	36.12	98.75
Uganda	AFR	2016.33	strongly agree	74.78	16.71	41.25	97.57
Uganda	AFR	2018.25	strongly agree	73.83	10.48	52.48	90
Uganda	AFR	2018.33	strongly agree	73.5	9.62	55.06	89.26
Uganda	AFR	2018.42	strongly agree	74.29	8.21	56.69	88.59
Uganda	AFR	2018.5	strongly agree	72.13	7.13	56.23	84.64
Uganda	AFR	2018.58	strongly agree	70.62	6.5	56.68	84.15
Uganda	AFR	2018.67	strongly agree	69.22	5.2	59.25	78.98
Uganda	AFR	2018.75	strongly agree	68.87	1.58	65.85	71.79
Uganda	AFR	2018.83	strongly agree	68.12	6.23	55.72	79.12
Uganda	AFR	2018.92	strongly agree	67.84	7.77	51.86	82.65
Uganda	AFR	2019.25	strongly agree	66.5	16.28	34.16	90.52
Uganda	AFR	2019.58	strongly agree	68.95	18.87	32.46	97.74
Uganda	AFR	2019.75	strongly agree	69.59	20.14	31.44	97.98
Uganda	AFR	2019.83	strongly agree	70.55	20.18	30.78	97.85
Uganda	AFR	2019.92	strongly agree	71.8	18.95	35.11	97.37
Uganda	AFR	2020	strongly agree	70.85	19.51	29.23	95.83
Zambia	AFR	2015.83	strongly agree	72.55	14.42	45.55	94.99
Zambia	AFR	2016.33	strongly agree	67.88	18.83	29.75	97.01
Zambia	AFR	2018.25	strongly agree	68.92	12.41	44.17	88.03
Zambia	AFR	2018.33	strongly agree	69.3	11.13	49.62	89.23
Zambia	AFR	2018.42	strongly agree	71.33	8.26	54.4	85.53
Zambia	AFR	2018.5	strongly agree	69.4	7.25	53.98	82.09
Zambia	AFR	2018.58	strongly agree	68.59	6.49	55.71	80.27
Zambia	AFR	2018.67	strongly agree	67.41	1.72	64.03	70.83
Zambia	AFR	2018.75	strongly agree	67.49	6.19	55.78	78.55
Zambia	AFR	2018.83	strongly agree	67.44	8.09	52.16	82.11
Zambia	AFR	2018.92	strongly agree	66.6	9.46	47.63	83.06
Zambia	AFR	2019.25	strongly agree	61.14	14.56	32.78	87.45
Zambia	AFR	2019.58	strongly agree	57.92	16.61	29.16	89.42
Zambia	AFR	2019.75	strongly agree	57.81	17.76	27.25	88.95
Zambia	AFR	2019.83	strongly agree	58.57	19.07	23.59	88.33
Zambia	AFR	2019.92	strongly agree	59.71	19.28	25.04	92.41
Zambia	AFR	2020	strongly agree	57.09	20.6	18.97	91.86
Zimbabwe	AFR	2015.83	strongly agree	76.3	14.65	46.43	97.11
Zimbabwe	AFR	2016.33	strongly agree	77.39	13.43	50.31	97.78
Zimbabwe	AFR	2018.25	strongly agree	78.27	10.08	56.63	92.17
Zimbabwe	AFR	2018.33	strongly agree	79.76	7.53	65.88	91.75
Zimbabwe	AFR	2018.42	strongly agree	81.93	5.85	69.69	91.47
Zimbabwe	AFR	2018.5	strongly agree	81.76	5.09	71.44	90.06
Zimbabwe	AFR	2018.58	strongly agree	82.33	1.25	79.94	84.82
Zimbabwe	AFR	2018.67	strongly agree	81.76	4.31	74.37	90.17
Zimbabwe	AFR	2018.75	strongly agree	81.93	4.92	72.06	90.7
Zimbabwe	AFR	2018.83	strongly agree	82.25	5.47	71.62	92.06
Zimbabwe	AFR	2018.92	strongly agree	82.05	6.8	68.1	94.34
Zimbabwe	AFR	2019.25	strongly agree	79.16	12.04	52.94	96.01
Zimbabwe	AFR	2019.58	strongly agree	74.66	16.27	41.95	97.81
Zimbabwe	AFR	2019.75	strongly agree	73.19	16.52	39.79	98.25
Zimbabwe	AFR	2019.83	strongly agree	72.96	16.57	41.35	98.1
Zimbabwe	AFR	2019.92	strongly agree	73.41	16.88	40.67	98.58
Zimbabwe	AFR	2020	strongly agree	71.32	18.14	35.25	98.37
Argentina	AMR	2015.83	strongly agree	86.27	1.07	84.25	88.35
Argentina	AMR	2016.33	strongly agree	81.48	10.46	61.26	98.18
Argentina	AMR	2018.25	strongly agree	72.66	8.35	56.13	87.04
Argentina	AMR	2018.33	strongly agree	74.27	6.5	60.41	85.36
Argentina	AMR	2018.42	strongly agree	72.97	5.86	59.08	82.71
Argentina	AMR	2018.5	strongly agree	73	1.38	70.4	75.78
Argentina	AMR	2018.58	strongly agree	72.39	5.4	62.37	83.21
Argentina	AMR	2018.67	strongly agree	73.13	7.55	56.73	86.66
Argentina	AMR	2018.75	strongly agree	74.43	8.33	58.03	89.16
Argentina	AMR	2018.83	strongly agree	74.07	10.03	52.88	91.11
Argentina	AMR	2018.92	strongly agree	72.9	12.31	48.08	92.46
Argentina	AMR	2019.25	strongly agree	74.11	11.97	50.75	95.68
Argentina	AMR	2019.58	strongly agree	75.95	8.85	59.84	90.71
Argentina	AMR	2019.75	strongly agree	78.13	5.54	67.21	88.15
Argentina	AMR	2019.83	strongly agree	78.37	1.63	75.36	81.52
Argentina	AMR	2019.92	strongly agree	78.71	5.54	67.36	88.8
Argentina	AMR	2020	strongly agree	78.82	5.59	68.17	90.15
Bolivia	AMR	2015.83	strongly agree	58.64	18.64	25.97	91.83
Bolivia	AMR	2016.33	strongly agree	52.44	16.63	22.38	82.57
Bolivia	AMR	2018.25	strongly agree	51.57	16.26	22.03	84.31
Bolivia	AMR	2018.33	strongly agree	52.73	14.91	28.28	84.74
Bolivia	AMR	2018.42	strongly agree	50.59	12.97	28.99	78.68
Bolivia	AMR	2018.5	strongly agree	49.95	9.95	30.82	68.91
Bolivia	AMR	2018.58	strongly agree	48.38	7.96	32.94	64.73
Bolivia	AMR	2018.67	strongly agree	49.54	1.61	46.48	52.64
Bolivia	AMR	2018.75	strongly agree	49.88	7.64	35.34	64.73
Bolivia	AMR	2018.83	strongly agree	49.79	9.53	31.73	68.25
Bolivia	AMR	2018.92	strongly agree	49.02	11.06	26.97	68.88
Bolivia	AMR	2019.25	strongly agree	52.56	16.39	22.37	82.41
Bolivia	AMR	2019.58	strongly agree	55.03	15.51	25.27	83.38
Bolivia	AMR	2019.75	strongly agree	54.15	15.34	24.91	83.73
Bolivia	AMR	2019.83	strongly agree	53.11	14.71	25.34	81
Bolivia	AMR	2019.92	strongly agree	52.51	14.78	23.52	81.07
Bolivia	AMR	2020	strongly agree	52.3	15.33	24.52	81.92
Brazil	AMR	2015.83	strongly agree	75.63	0.94	73.98	77.51
Brazil	AMR	2016.33	strongly agree	65.76	13.25	41.63	93.29
Brazil	AMR	2018.25	strongly agree	61.05	12.09	39.06	84.73
Brazil	AMR	2018.33	strongly agree	63.04	9.94	45.64	82.06
Brazil	AMR	2018.42	strongly agree	60.45	8.73	44.48	76.61
Brazil	AMR	2018.5	strongly agree	59.19	7.89	44.4	74.02
Brazil	AMR	2018.58	strongly agree	57.66	1.59	54.75	61.01
Brazil	AMR	2018.67	strongly agree	60.34	6.28	46.98	71.91
Brazil	AMR	2018.75	strongly agree	60.64	8.15	46.76	79.1
Brazil	AMR	2018.83	strongly agree	60.64	9.78	39.42	79.15
Brazil	AMR	2018.92	strongly agree	59.33	10.94	37.37	79.36
Brazil	AMR	2019.25	strongly agree	59.26	14.14	30.04	84.09
Brazil	AMR	2019.58	strongly agree	56.14	15.93	26.5	86.36
Brazil	AMR	2019.75	strongly agree	55.47	16.39	22.99	83.25
Brazil	AMR	2019.83	strongly agree	55.24	16.69	22.86	84.85
Brazil	AMR	2019.92	strongly agree	56	16.9	25.84	87.59
Brazil	AMR	2020	strongly agree	55.93	16.16	27.45	86.58
Canada	AMR	2015.83	strongly agree	51.18	1.63	47.76	54.17
Canada	AMR	2016.33	strongly agree	53.41	13.09	29.51	78.7
Canada	AMR	2018.25	strongly agree	59.93	11.86	31.78	79.53
Canada	AMR	2018.33	strongly agree	62.99	11.45	35.67	81.01
Canada	AMR	2018.42	strongly agree	60.69	8.81	43.47	76.25
Canada	AMR	2018.5	strongly agree	60.21	7.17	45.62	73.91
Canada	AMR	2018.58	strongly agree	57.73	1.58	54.85	60.87
Canada	AMR	2018.67	strongly agree	58.6	6.96	46.99	73.02
Canada	AMR	2018.75	strongly agree	57.78	8.65	39.62	72.62
Canada	AMR	2018.83	strongly agree	56.52	10.37	36.89	77.54
Canada	AMR	2018.92	strongly agree	54.94	11.3	35.07	78.56
Canada	AMR	2019.25	strongly agree	55.36	17.52	22.01	90.88
Canada	AMR	2019.58	strongly agree	58.81	19.75	22.86	94.11
Canada	AMR	2019.75	strongly agree	60.14	20.71	21.13	94.43
Canada	AMR	2019.83	strongly agree	59.06	19.78	18.45	92.63
Canada	AMR	2019.92	strongly agree	59.79	20.31	19.69	92.42
Canada	AMR	2020	strongly agree	59.87	18.89	23.67	91.12
Chile	AMR	2015.83	strongly agree	62.5	20.16	27.3	95.62
Chile	AMR	2016.33	strongly agree	59.91	20.03	22.07	94.08
Chile	AMR	2018.25	strongly agree	57.49	11.45	34.26	79.18
Chile	AMR	2018.33	strongly agree	60.48	9.47	40.45	78
Chile	AMR	2018.42	strongly agree	59.97	7.48	44.8	73.97
Chile	AMR	2018.5	strongly agree	61.99	6.44	48.79	73.1
Chile	AMR	2018.58	strongly agree	63.14	1.63	59.6	66.05
Chile	AMR	2018.67	strongly agree	65.88	6.58	53.91	78.15
Chile	AMR	2018.75	strongly agree	67.32	8.49	51.15	81.96
Chile	AMR	2018.83	strongly agree	67.55	11.48	45.33	86.64
Chile	AMR	2018.92	strongly agree	66.7	14.09	40.73	91.33
Chile	AMR	2019.25	strongly agree	63.89	16.83	34.85	94.1
Chile	AMR	2019.58	strongly agree	62.4	15.85	33.94	90.38
Chile	AMR	2019.75	strongly agree	63.32	17.57	29.1	91.09
Chile	AMR	2019.83	strongly agree	63.28	18.5	28.88	91.7
Chile	AMR	2019.92	strongly agree	63.37	19.07	30.12	93.28
Chile	AMR	2020	strongly agree	63.65	19.53	30.61	95.21
Colombia	AMR	2015.83	strongly agree	63.35	1.55	60.14	66.19
Colombia	AMR	2016.33	strongly agree	62.64	11.87	38.84	83.41
Colombia	AMR	2018.25	strongly agree	64.23	11.54	45.03	87.72
Colombia	AMR	2018.33	strongly agree	65.92	8.62	51.22	85.88
Colombia	AMR	2018.42	strongly agree	63.05	7.07	48.95	76.26
Colombia	AMR	2018.5	strongly agree	62.53	1.61	59.43	65.65
Colombia	AMR	2018.58	strongly agree	59.73	6.83	46.45	72.47
Colombia	AMR	2018.67	strongly agree	59.37	9.99	38.64	75.18
Colombia	AMR	2018.75	strongly agree	58.24	12.9	32.5	79.72
Colombia	AMR	2018.83	strongly agree	56.78	16.02	20.09	79.59
Colombia	AMR	2018.92	strongly agree	54.29	17.04	17.98	80.71
Colombia	AMR	2019.25	strongly agree	54.16	16.24	20.74	79.29
Colombia	AMR	2019.58	strongly agree	60.1	10.57	40.43	80.01
Colombia	AMR	2019.75	strongly agree	62.51	8.32	44.27	76.23
Colombia	AMR	2019.83	strongly agree	62.73	6.85	48.43	74.35
Colombia	AMR	2019.92	strongly agree	63.79	1.44	60.93	66.46
Colombia	AMR	2020	strongly agree	63.53	6.95	50.65	77.11
Costa Rica	AMR	2015.83	strongly agree	67.83	18.3	34.22	96.72
Costa Rica	AMR	2016.33	strongly agree	66.67	19.01	29.11	96.87
Costa Rica	AMR	2018.25	strongly agree	72.21	8.69	54.07	87.52
Costa Rica	AMR	2018.33	strongly agree	73.82	6.46	60.48	85.65
Costa Rica	AMR	2018.42	strongly agree	72.12	5.76	60.8	83.65
Costa Rica	AMR	2018.5	strongly agree	72.55	1.41	69.86	75.25
Costa Rica	AMR	2018.58	strongly agree	70.79	6.48	56.46	80.95
Costa Rica	AMR	2018.67	strongly agree	71.69	7.15	57.41	85.39
Costa Rica	AMR	2018.75	strongly agree	71.19	9.52	52.37	88.26
Costa Rica	AMR	2018.83	strongly agree	71.4	10.09	47.58	86.88
Costa Rica	AMR	2018.92	strongly agree	69.49	11.64	48.64	90.49
Costa Rica	AMR	2019.25	strongly agree	67.92	15	37.68	93.5
Costa Rica	AMR	2019.58	strongly agree	63.58	19.52	20.53	92.17
Costa Rica	AMR	2019.75	strongly agree	62.91	19.77	18.24	92.36
Costa Rica	AMR	2019.83	strongly agree	61.87	19.61	22.77	93.27
Costa Rica	AMR	2019.92	strongly agree	62.82	19.19	25.88	92.87
Costa Rica	AMR	2020	strongly agree	63.67	19.25	25.49	93.41
Dominican Republic	AMR	2015.83	strongly agree	68.14	18.27	31.47	97.18
Dominican Republic	AMR	2016.33	strongly agree	62.54	20.51	17.24	93.47
Dominican Republic	AMR	2018.25	strongly agree	66.15	14.16	38.67	89.55
Dominican Republic	AMR	2018.33	strongly agree	68.79	11.97	44.96	88.94
Dominican Republic	AMR	2018.42	strongly agree	67.49	11.98	43.68	87.35
Dominican Republic	AMR	2018.5	strongly agree	67.83	10.64	46.9	86.82
Dominican Republic	AMR	2018.58	strongly agree	67.48	8.74	49.45	82.17
Dominican Republic	AMR	2018.67	strongly agree	68.94	6.48	55.34	80.29
Dominican Republic	AMR	2018.75	strongly agree	69.48	1.67	66.27	72.7
Dominican Republic	AMR	2018.83	strongly agree	68.69	7.18	54.41	80.58
Dominican Republic	AMR	2018.92	strongly agree	66.82	8.15	50.97	80.43
Dominican Republic	AMR	2019.25	strongly agree	62.57	14.09	35.2	86.21
Dominican Republic	AMR	2019.58	strongly agree	59.06	16.41	29.71	89.03
Dominican Republic	AMR	2019.75	strongly agree	57.75	17.44	25.93	89.62
Dominican Republic	AMR	2019.83	strongly agree	55.93	17.84	24.13	89.41
Dominican Republic	AMR	2019.92	strongly agree	55.41	18.64	21.5	88.56
Dominican Republic	AMR	2020	strongly agree	54.78	19.11	17.36	86.99
Ecuador	AMR	2015.83	strongly agree	69.47	1.43	66.66	72.17
Ecuador	AMR	2016.33	strongly agree	65.33	14.07	38.78	90.72
Ecuador	AMR	2018.25	strongly agree	67.14	11.2	45.41	87.64
Ecuador	AMR	2018.33	strongly agree	69.33	8.99	52.12	87.32
Ecuador	AMR	2018.42	strongly agree	68.79	6.86	54.63	80.81
Ecuador	AMR	2018.5	strongly agree	69.93	5.87	58.53	81.27
Ecuador	AMR	2018.58	strongly agree	70.38	1.53	67.39	73.26
Ecuador	AMR	2018.67	strongly agree	72.06	5.07	61.95	81.64
Ecuador	AMR	2018.75	strongly agree	72.29	5.8	60.99	82.9
Ecuador	AMR	2018.83	strongly agree	72.06	6.18	60.2	84.03
Ecuador	AMR	2018.92	strongly agree	71.26	8.18	55.22	86.48
Ecuador	AMR	2019.25	strongly agree	70.01	9.35	51.22	86.12
Ecuador	AMR	2019.58	strongly agree	69.63	7	55.09	81.07
Ecuador	AMR	2019.75	strongly agree	69.63	5.88	58.38	80.81
Ecuador	AMR	2019.83	strongly agree	68.63	1.89	64.96	72.36
Ecuador	AMR	2019.92	strongly agree	68.57	6.38	56.87	81.68
Ecuador	AMR	2020	strongly agree	67.6	7.87	51.92	81.76
El Salvador	AMR	2015.83	strongly agree	69.16	16.78	37.2	95.57
El Salvador	AMR	2016.33	strongly agree	60.95	17.49	31.45	92.18
El Salvador	AMR	2018.25	strongly agree	63.3	11.45	41.09	84.04
El Salvador	AMR	2018.33	strongly agree	64.15	9.23	47.34	81.87
El Salvador	AMR	2018.42	strongly agree	62.42	6.92	48.7	75.76
El Salvador	AMR	2018.5	strongly agree	61.49	1.62	58.19	64.46
El Salvador	AMR	2018.58	strongly agree	60.02	7.67	47.31	76.76
El Salvador	AMR	2018.67	strongly agree	61.4	9.27	42.89	78.89
El Salvador	AMR	2018.75	strongly agree	61.94	11.38	40.6	84.33
El Salvador	AMR	2018.83	strongly agree	62.51	12.77	37.58	86.84
El Salvador	AMR	2018.92	strongly agree	61.66	16	30.65	88.99
El Salvador	AMR	2019.25	strongly agree	64.49	17.79	30.65	95.08
El Salvador	AMR	2019.58	strongly agree	65.37	18.54	28.52	96.3
El Salvador	AMR	2019.75	strongly agree	66.34	18.68	25.39	94.57
El Salvador	AMR	2019.83	strongly agree	65.73	18.97	24.75	94.22
El Salvador	AMR	2019.92	strongly agree	65.02	19.23	25.08	94.53
El Salvador	AMR	2020	strongly agree	64.01	19.99	25.14	95.65
Guatemala	AMR	2015.83	strongly agree	71.15	19.27	32.93	98.65
Guatemala	AMR	2016.33	strongly agree	69.28	15.87	41.07	94.09
Guatemala	AMR	2018.25	strongly agree	62.24	11.06	41.11	83.12
Guatemala	AMR	2018.33	strongly agree	64.41	9.86	45.57	84.14
Guatemala	AMR	2018.42	strongly agree	63.04	8.08	45.84	76.47
Guatemala	AMR	2018.5	strongly agree	64.15	6.46	52.57	76.24
Guatemala	AMR	2018.58	strongly agree	64.98	1.6	61.79	68.03
Guatemala	AMR	2018.67	strongly agree	66.65	6.68	52.45	78.23
Guatemala	AMR	2018.75	strongly agree	68.34	7.35	54.1	81.55
Guatemala	AMR	2018.83	strongly agree	68.67	9.4	50.45	86.67
Guatemala	AMR	2018.92	strongly agree	67.81	11.38	45	85.49
Guatemala	AMR	2019.25	strongly agree	66.91	16.03	36.64	92.3
Guatemala	AMR	2019.58	strongly agree	65.44	18.06	28.55	91.32
Guatemala	AMR	2019.75	strongly agree	66.74	17.55	30.86	94.42
Guatemala	AMR	2019.83	strongly agree	67.02	18.11	30.22	95.13
Guatemala	AMR	2019.92	strongly agree	67.92	17.58	34.8	97.15
Guatemala	AMR	2020	strongly agree	67.97	17.5	34.17	94.81
Haiti	AMR	2015.83	strongly agree	70.36	17.77	31.07	93.51
Haiti	AMR	2016.33	strongly agree	66.42	19.38	29.38	97.59
Haiti	AMR	2018.25	strongly agree	71.47	13.8	38.69	90.63
Haiti	AMR	2018.33	strongly agree	73.09	12.98	44.78	92.62
Haiti	AMR	2018.42	strongly agree	72.01	11.45	48.77	91.58
Haiti	AMR	2018.5	strongly agree	71.8	10.22	51.3	88.96
Haiti	AMR	2018.58	strongly agree	71.41	7.81	54.47	84.39
Haiti	AMR	2018.67	strongly agree	72.43	6.37	58.88	83.12
Haiti	AMR	2018.75	strongly agree	73.63	2.23	69.73	78.37
Haiti	AMR	2018.83	strongly agree	72.92	6.33	60.29	85.41
Haiti	AMR	2018.92	strongly agree	71.58	8.84	54.53	88.72
Haiti	AMR	2019.25	strongly agree	69.81	13.51	45.33	93.08
Haiti	AMR	2019.58	strongly agree	67.9	15.05	36.55	90.99
Haiti	AMR	2019.75	strongly agree	67.42	15.8	35.69	92.69
Haiti	AMR	2019.83	strongly agree	66.57	16.58	33.28	92.63
Haiti	AMR	2019.92	strongly agree	66.54	16.21	31.79	92.26
Haiti	AMR	2020	strongly agree	65.8	17.19	29.97	93.2
Honduras	AMR	2015.83	strongly agree	71.37	17.52	39.04	98.01
Honduras	AMR	2016.33	strongly agree	66.94	18.86	26.62	95.52
Honduras	AMR	2018.25	strongly agree	72.54	11.17	50.46	91.48
Honduras	AMR	2018.33	strongly agree	74.01	10.19	55.69	91.84
Honduras	AMR	2018.42	strongly agree	73.43	8.04	56.32	86.58
Honduras	AMR	2018.5	strongly agree	73.5	6.6	60.26	85.66
Honduras	AMR	2018.58	strongly agree	73.78	5.19	62.82	82.68
Honduras	AMR	2018.67	strongly agree	75.14	1.46	72.23	77.9
Honduras	AMR	2018.75	strongly agree	75.01	5.78	63.24	85.07
Honduras	AMR	2018.83	strongly agree	75.51	6.18	61.53	85.86
Honduras	AMR	2018.92	strongly agree	74.26	8.58	55.79	89.65
Honduras	AMR	2019.25	strongly agree	72.88	12.92	49.41	95.32
Honduras	AMR	2019.58	strongly agree	71.38	16.81	39.43	98.25
Honduras	AMR	2019.75	strongly agree	72.13	16.79	38.59	98.2
Honduras	AMR	2019.83	strongly agree	71.64	16.6	37.47	96.56
Honduras	AMR	2019.92	strongly agree	71.85	17.27	34.43	96.57
Honduras	AMR	2020	strongly agree	72.24	16.42	39.64	96.45
Mexico	AMR	2015.83	strongly agree	49.14	1.6	46.04	52.31
Mexico	AMR	2016.33	strongly agree	52.7	14.92	26.09	79.37
Mexico	AMR	2018.25	strongly agree	71.84	12.76	47.1	95.1
Mexico	AMR	2018.33	strongly agree	73.84	11.52	49.98	92.98
Mexico	AMR	2018.42	strongly agree	72.25	10.93	51.31	90.3
Mexico	AMR	2018.5	strongly agree	72.98	9.61	53.28	89.89
Mexico	AMR	2018.58	strongly agree	72.13	9.01	53.55	87.02
Mexico	AMR	2018.67	strongly agree	73.71	6.58	60.95	86.07
Mexico	AMR	2018.75	strongly agree	74.61	6.2	61.66	85.52
Mexico	AMR	2018.83	strongly agree	75.94	1.3	73.56	78.43
Mexico	AMR	2018.92	strongly agree	74.15	5.2	64.38	84.57
Mexico	AMR	2019.25	strongly agree	72.64	10.87	51.49	91.33
Mexico	AMR	2019.58	strongly agree	67.5	11.44	44.52	86.38
Mexico	AMR	2019.75	strongly agree	64.73	8.38	49.82	82.07
Mexico	AMR	2019.83	strongly agree	62.24	7.03	47.95	75
Mexico	AMR	2019.92	strongly agree	61.25	2.06	57.74	65.65
Mexico	AMR	2020	strongly agree	59.61	7.54	45.87	74.14
Nicaragua	AMR	2015.83	strongly agree	69.1	15.52	39.49	93.69
Nicaragua	AMR	2016.33	strongly agree	65.47	17.42	34.95	94.78
Nicaragua	AMR	2018.25	strongly agree	74.19	7.39	59.01	86.5
Nicaragua	AMR	2018.33	strongly agree	76.3	5.79	63.94	85.88
Nicaragua	AMR	2018.42	strongly agree	74.98	1.38	72.16	77.53
Nicaragua	AMR	2018.5	strongly agree	74.67	5.32	63.41	83.77
Nicaragua	AMR	2018.58	strongly agree	73.25	7.43	58.66	86.73
Nicaragua	AMR	2018.67	strongly agree	74.27	8.51	55.33	88.24
Nicaragua	AMR	2018.75	strongly agree	73.42	10	55.11	90.8
Nicaragua	AMR	2018.83	strongly agree	72.37	11.09	50.82	90.93
Nicaragua	AMR	2018.92	strongly agree	69.47	13.45	44.24	91.36
Nicaragua	AMR	2019.25	strongly agree	63.56	16.71	33.38	93.46
Nicaragua	AMR	2019.58	strongly agree	61.46	19.46	24.54	93.05
Nicaragua	AMR	2019.75	strongly agree	64.16	18.63	31.29	94.39
Nicaragua	AMR	2019.83	strongly agree	64.46	18.52	30.27	94.13
Nicaragua	AMR	2019.92	strongly agree	66.08	17.99	28.66	94.35
Nicaragua	AMR	2020	strongly agree	67.27	16.92	34.03	94.93
Panama	AMR	2015.83	strongly agree	59.12	1.42	56.39	62.05
Panama	AMR	2016.33	strongly agree	51.06	17.41	17.79	82.08
Panama	AMR	2018.25	strongly agree	58.94	12.9	35.13	82.06
Panama	AMR	2018.33	strongly agree	61.61	11.68	39.43	82.39
Panama	AMR	2018.42	strongly agree	60.78	10.12	42.75	80.81
Panama	AMR	2018.5	strongly agree	62.6	7.93	48.42	77.45
Panama	AMR	2018.58	strongly agree	63.04	6.5	49.8	75.51
Panama	AMR	2018.67	strongly agree	65.86	1.58	63.08	69.12
Panama	AMR	2018.75	strongly agree	66.27	6.66	53.98	78.47
Panama	AMR	2018.83	strongly agree	66.1	8.06	49.31	80.01
Panama	AMR	2018.92	strongly agree	63.98	11.01	44.23	84.41
Panama	AMR	2019.25	strongly agree	59.3	15.26	24.8	83.58
Panama	AMR	2019.58	strongly agree	59.13	15.89	33.56	95.61
Panama	AMR	2019.75	strongly agree	61.16	16.12	27.57	89.95
Panama	AMR	2019.83	strongly agree	60.86	16.54	28.79	90.16
Panama	AMR	2019.92	strongly agree	62.28	16.77	33.98	91.95
Panama	AMR	2020	strongly agree	62.75	16.27	35.59	92.94
Paraguay	AMR	2015.83	strongly agree	54.83	20.68	19.11	97.56
Paraguay	AMR	2016.33	strongly agree	55.39	19.35	19.07	89.62
Paraguay	AMR	2018.25	strongly agree	48.73	18.84	10.77	78.31
Paraguay	AMR	2018.33	strongly agree	50.07	17.4	17.2	79.43
Paraguay	AMR	2018.42	strongly agree	49.11	15.46	18.64	77.52
Paraguay	AMR	2018.5	strongly agree	49.37	13.78	20.67	72.17
Paraguay	AMR	2018.58	strongly agree	50.12	12.1	26.53	71.24
Paraguay	AMR	2018.67	strongly agree	53.15	9	36.04	70.71
Paraguay	AMR	2018.75	strongly agree	54.91	7.35	41.95	69.9
Paraguay	AMR	2018.83	strongly agree	56.19	1.62	53.08	59.32
Paraguay	AMR	2018.92	strongly agree	56.14	6.64	42.46	68.17
Paraguay	AMR	2019.25	strongly agree	57.85	13.74	35.1	84.5
Paraguay	AMR	2019.58	strongly agree	58.53	16.94	29.06	89.1
Paraguay	AMR	2019.75	strongly agree	59.37	17.58	28.31	91.37
Paraguay	AMR	2019.83	strongly agree	59.41	17.66	29.53	93.95
Paraguay	AMR	2019.92	strongly agree	59.95	17.4	28.15	90.1
Paraguay	AMR	2020	strongly agree	60.96	18	26.49	91.84
Peru	AMR	2015.83	strongly agree	59.13	1.56	56.11	62.16
Peru	AMR	2016.33	strongly agree	55.14	14.01	24.77	79.25
Peru	AMR	2018.25	strongly agree	41.52	9.31	25.87	58.75
Peru	AMR	2018.33	strongly agree	43.36	7.2	31.49	56.91
Peru	AMR	2018.42	strongly agree	41.94	1.65	38.85	45.33
Peru	AMR	2018.5	strongly agree	43.43	6.35	31.39	55.75
Peru	AMR	2018.58	strongly agree	43.83	8.09	28.51	59.69
Peru	AMR	2018.67	strongly agree	48.44	9.06	30.28	64.89
Peru	AMR	2018.75	strongly agree	49.28	11.41	27.76	71.42
Peru	AMR	2018.83	strongly agree	51.28	11.57	32.67	77.44
Peru	AMR	2018.92	strongly agree	50.87	12.53	30.03	78.94
Peru	AMR	2019.25	strongly agree	49.21	10.94	29.32	72.97
Peru	AMR	2019.58	strongly agree	46.96	9.81	27.07	65.57
Peru	AMR	2019.75	strongly agree	49.33	7.25	35.5	62.5
Peru	AMR	2019.83	strongly agree	49.1	1.57	46.04	51.97
Peru	AMR	2019.92	strongly agree	51.34	8.05	35.59	65.46
Peru	AMR	2020	strongly agree	52.3	10.06	33.81	72.09
Uruguay	AMR	2015.83	strongly agree	52.07	22.25	7.71	86.2
Uruguay	AMR	2016.33	strongly agree	46.58	22.16	7.62	87.45
Uruguay	AMR	2018.25	strongly agree	47.8	20.31	7.38	78.92
Uruguay	AMR	2018.33	strongly agree	50.48	18.91	10.73	79.44
Uruguay	AMR	2018.42	strongly agree	49.86	17.25	15.72	79.18
Uruguay	AMR	2018.5	strongly agree	50.43	15.1	21.16	76.8
Uruguay	AMR	2018.58	strongly agree	50.11	12.66	25.39	73.83
Uruguay	AMR	2018.67	strongly agree	52.58	9.77	36.1	72.23
Uruguay	AMR	2018.75	strongly agree	53.47	8.08	35.74	67.44
Uruguay	AMR	2018.83	strongly agree	53.06	1.56	50.14	56.24
Uruguay	AMR	2018.92	strongly agree	51.76	7.32	38.02	66.17
Uruguay	AMR	2019.25	strongly agree	51.44	16.38	24.29	84.71
Uruguay	AMR	2019.58	strongly agree	57.01	18.96	25.8	93.95
Uruguay	AMR	2019.75	strongly agree	60.09	18.23	27.4	92.31
Uruguay	AMR	2019.83	strongly agree	59.48	17.62	29.1	93.36
Uruguay	AMR	2019.92	strongly agree	60.31	17.55	27.76	92.94
Uruguay	AMR	2020	strongly agree	59.63	17.62	27.35	91.41
USA	AMR	2015.83	strongly agree	56.13	1.52	53.07	59.15
USA	AMR	2016.33	strongly agree	60.61	13.53	34.25	81.62
USA	AMR	2018.25	strongly agree	61.76	9.68	43.52	80.59
USA	AMR	2018.33	strongly agree	63.96	9.11	46.84	80.9
USA	AMR	2018.42	strongly agree	60.8	7.55	46.73	74.6
USA	AMR	2018.5	strongly agree	60.32	6.89	47.64	73.86
USA	AMR	2018.58	strongly agree	59.64	1.6	56.41	62.61
USA	AMR	2018.67	strongly agree	61.58	6.96	47.83	73.92
USA	AMR	2018.75	strongly agree	63.11	7.62	48.47	80.11
USA	AMR	2018.83	strongly agree	63.3	10.65	36.76	80.22
USA	AMR	2018.92	strongly agree	63.09	10.28	39.25	79.56
USA	AMR	2019.25	strongly agree	65.9	12.21	40.73	88.13
USA	AMR	2019.58	strongly agree	66.33	9.55	43.12	81.88
USA	AMR	2019.75	strongly agree	66.43	6.52	53.77	77.83
USA	AMR	2019.83	strongly agree	66.22	1.44	63.67	69.19
USA	AMR	2019.92	strongly agree	65.05	6.07	51.31	76.39
USA	AMR	2020	strongly agree	63.96	8.35	45.92	79.54
Venezuela	AMR	2015.83	strongly agree	77.13	15.28	45.14	98.23
Venezuela	AMR	2016.33	strongly agree	78.33	16.47	40.84	98.56
Venezuela	AMR	2018.25	strongly agree	72.43	13.9	44.59	97.09
Venezuela	AMR	2018.33	strongly agree	74.55	12.98	47.67	95.99
Venezuela	AMR	2018.42	strongly agree	74.24	11.87	50.12	94.43
Venezuela	AMR	2018.5	strongly agree	75.92	9.27	56.94	92.37
Venezuela	AMR	2018.58	strongly agree	76.24	7.78	60.29	89.68
Venezuela	AMR	2018.67	strongly agree	78.35	5.68	67.41	88.27
Venezuela	AMR	2018.75	strongly agree	79.22	4.78	70.07	88.12
Venezuela	AMR	2018.83	strongly agree	80.36	1.32	78	83.16
Venezuela	AMR	2018.92	strongly agree	79.29	5.01	69.91	88.85
Venezuela	AMR	2019.25	strongly agree	76.21	8.86	58.75	90.91
Venezuela	AMR	2019.58	strongly agree	71.35	14.02	44.01	94.72
Venezuela	AMR	2019.75	strongly agree	71.02	13.9	43.09	93.7
Venezuela	AMR	2019.83	strongly agree	69.68	14.43	40.15	93.43
Venezuela	AMR	2019.92	strongly agree	69.43	14.67	42.14	93.92
Venezuela	AMR	2020	strongly agree	69.07	15.13	40.65	96.1
Afghanistan	EMR	2015.83	strongly agree	67.48	1.02	65.57	69.5
Afghanistan	EMR	2016.33	strongly agree	73.56	10.68	52.14	92.79
Afghanistan	EMR	2018.25	strongly agree	76.81	8.07	60.68	91.6
Afghanistan	EMR	2018.33	strongly agree	76.62	6.55	63.91	88.07
Afghanistan	EMR	2018.42	strongly agree	77.23	5.46	67.34	87.76
Afghanistan	EMR	2018.5	strongly agree	78.21	1.32	75.59	80.62
Afghanistan	EMR	2018.58	strongly agree	77.21	5.4	66.81	87.67
Afghanistan	EMR	2018.67	strongly agree	74.74	6.95	62.82	87.52
Afghanistan	EMR	2018.75	strongly agree	72.72	7.8	57.71	86.6
Afghanistan	EMR	2018.83	strongly agree	70.84	8.67	54.94	88.7
Afghanistan	EMR	2018.92	strongly agree	68.98	9.55	54.26	89.69
Afghanistan	EMR	2019.25	strongly agree	64.47	11.11	43.22	82.97
Afghanistan	EMR	2019.58	strongly agree	61.46	9.96	40.55	79.58
Afghanistan	EMR	2019.75	strongly agree	60.16	7.13	46.23	74.39
Afghanistan	EMR	2019.83	strongly agree	61.18	5.85	50.32	71.75
Afghanistan	EMR	2019.92	strongly agree	60.2	1.25	57.92	62.59
Afghanistan	EMR	2020	strongly agree	60.14	6.09	48.54	73.09
Egypt	EMR	2015.83	strongly agree	74.77	15.62	45.94	98.25
Egypt	EMR	2016.33	strongly agree	72.69	15.95	39.87	97.55
Egypt	EMR	2018.25	strongly agree	80.75	10.15	57.58	94.52
Egypt	EMR	2018.33	strongly agree	81.31	8.41	65.13	95.22
Egypt	EMR	2018.42	strongly agree	83.35	5.4	73.11	94.15
Egypt	EMR	2018.5	strongly agree	84.36	4.12	76.57	92.33
Egypt	EMR	2018.58	strongly agree	86.08	1.13	84.06	88.23
Egypt	EMR	2018.67	strongly agree	84.25	4.68	75.74	93.27
Egypt	EMR	2018.75	strongly agree	83.51	6.18	70.27	93.44
Egypt	EMR	2018.83	strongly agree	82.58	7.25	66.63	94.58
Egypt	EMR	2018.92	strongly agree	80.36	9.57	60.39	94.85
Egypt	EMR	2019.25	strongly agree	75.18	14.78	41.98	96.02
Egypt	EMR	2019.58	strongly agree	74.17	16.21	40.03	95.33
Egypt	EMR	2019.75	strongly agree	74.62	15.2	45.7	97.92
Egypt	EMR	2019.83	strongly agree	75.17	15.26	42.9	95.88
Egypt	EMR	2019.92	strongly agree	74.58	15.24	41.54	97.33
Egypt	EMR	2020	strongly agree	74.35	15.6	43.13	98.85
Iran	EMR	2015.83	strongly agree	52.66	1.91	48.6	56.1
Iran	EMR	2016.33	strongly agree	56.27	18.04	25.42	88.94
Iran	EMR	2018.25	strongly agree	62.7	6.97	49.64	75.88
Iran	EMR	2018.33	strongly agree	63.09	1.57	59.81	66
Iran	EMR	2018.42	strongly agree	63.87	7.52	46.2	76.41
Iran	EMR	2018.5	strongly agree	64.32	8.26	47.4	79.68
Iran	EMR	2018.58	strongly agree	65.64	10.3	44.46	83.38
Iran	EMR	2018.67	strongly agree	64.28	11.82	40.03	84.46
Iran	EMR	2018.75	strongly agree	64.05	13.61	38.93	90.32
Iran	EMR	2018.83	strongly agree	62.88	15.15	34.66	88.73
Iran	EMR	2018.92	strongly agree	61.69	16.49	33.61	90.86
Iran	EMR	2019.25	strongly agree	62.67	17.43	31.03	94.19
Iran	EMR	2019.58	strongly agree	62.16	16.99	30.71	91.96
Iran	EMR	2019.75	strongly agree	60.94	17.31	30.51	91.9
Iran	EMR	2019.83	strongly agree	61.65	17.91	29.88	92.62
Iran	EMR	2019.92	strongly agree	60.82	17.95	29.69	92.41
Iran	EMR	2020	strongly agree	59.96	18.59	25.66	91.92
Iraq	EMR	2015.83	strongly agree	69.1	15.04	40.99	93.05
Iraq	EMR	2016.33	strongly agree	69.17	15.19	39.78	96.44
Iraq	EMR	2018.25	strongly agree	63.82	16.56	34.1	91.85
Iraq	EMR	2018.33	strongly agree	63.59	15.49	35.22	88.77
Iraq	EMR	2018.42	strongly agree	66.26	14.28	36.12	88.78
Iraq	EMR	2018.5	strongly agree	68.52	11.68	44.93	87.85
Iraq	EMR	2018.58	strongly agree	70.83	10.64	48.17	88.14
Iraq	EMR	2018.67	strongly agree	70.86	9.3	52.9	86.67
Iraq	EMR	2018.75	strongly agree	71.99	7.03	58.83	84.34
Iraq	EMR	2018.83	strongly agree	73.24	5.53	61.71	82.37
Iraq	EMR	2018.92	strongly agree	72.94	1.56	69.95	75.86
Iraq	EMR	2019.25	strongly agree	76.92	8.72	61.6	93.15
Iraq	EMR	2019.58	strongly agree	77.43	8.08	62.95	91.83
Iraq	EMR	2019.75	strongly agree	76.43	6.09	65.62	87.48
Iraq	EMR	2019.83	strongly agree	77.89	1.31	75.52	80.53
Iraq	EMR	2019.92	strongly agree	74.95	5.29	64.85	84.67
Iraq	EMR	2020	strongly agree	74.39	6.88	60.96	86.23
Jordan	EMR	2015.83	strongly agree	73.36	18.21	36.16	99.55
Jordan	EMR	2016.33	strongly agree	73.89	16.28	42.37	97.75
Jordan	EMR	2018.25	strongly agree	71.42	13.68	47.92	95.8
Jordan	EMR	2018.33	strongly agree	71.47	12.31	49.65	93.65
Jordan	EMR	2018.42	strongly agree	72.42	9.9	54.56	92.91
Jordan	EMR	2018.5	strongly agree	73.21	7.68	58.26	89.03
Jordan	EMR	2018.58	strongly agree	74.89	6.04	63.1	85.92
Jordan	EMR	2018.67	strongly agree	73.85	1.43	70.95	76.62
Jordan	EMR	2018.75	strongly agree	74.02	6.96	59.97	85.88
Jordan	EMR	2018.83	strongly agree	73.22	10.19	50.71	88.74
Jordan	EMR	2018.92	strongly agree	72.16	11.62	49.33	91.04
Jordan	EMR	2019.25	strongly agree	71.37	16.99	38.93	96.93
Jordan	EMR	2019.58	strongly agree	70.74	18.36	32.36	98.34
Jordan	EMR	2019.75	strongly agree	71.17	18.99	32.75	97.52
Jordan	EMR	2019.83	strongly agree	72.92	17.74	38.07	97.29
Jordan	EMR	2019.92	strongly agree	72.32	17.87	37.09	97.48
Jordan	EMR	2020	strongly agree	72.93	17.88	37.96	97.68
Kuwait	EMR	2015.83	strongly agree	60.7	21.34	18.23	96.86
Kuwait	EMR	2016.33	strongly agree	57.82	19.75	21.81	95.79
Kuwait	EMR	2018.25	strongly agree	66.92	15.68	32.71	91.85
Kuwait	EMR	2018.33	strongly agree	65.99	15.34	34.3	93.19
Kuwait	EMR	2018.42	strongly agree	66.83	13.4	41.48	93.36
Kuwait	EMR	2018.5	strongly agree	66.79	13.19	39.38	90.45
Kuwait	EMR	2018.58	strongly agree	67.73	11.36	45.25	89.75
Kuwait	EMR	2018.67	strongly agree	67.56	10.72	47.19	88.83
Kuwait	EMR	2018.75	strongly agree	67.94	8.56	50.86	84.35
Kuwait	EMR	2018.83	strongly agree	68.4	7.02	55.54	82.26
Kuwait	EMR	2018.92	strongly agree	69.21	1.58	66.33	72.19
Kuwait	EMR	2019.25	strongly agree	70.67	10.81	49.04	89.34
Kuwait	EMR	2019.58	strongly agree	71.08	15.04	41.48	96.44
Kuwait	EMR	2019.75	strongly agree	70.89	18.02	33.96	98.11
Kuwait	EMR	2019.83	strongly agree	72.08	19.07	32.28	98.09
Kuwait	EMR	2019.92	strongly agree	71.22	20.34	26.87	99
Kuwait	EMR	2020	strongly agree	70.9	21.21	27.33	98.26
Lebanon	EMR	2015.83	strongly agree	72.91	1.42	69.9	75.4
Lebanon	EMR	2016.33	strongly agree	73.74	11.15	50.94	91.51
Lebanon	EMR	2018.25	strongly agree	65.34	12.85	39.03	90.51
Lebanon	EMR	2018.33	strongly agree	65.15	10.13	43.18	83.01
Lebanon	EMR	2018.42	strongly agree	67.31	7.1	53.57	80.6
Lebanon	EMR	2018.5	strongly agree	68.24	1.42	65.46	70.94
Lebanon	EMR	2018.58	strongly agree	70.41	6.31	59.38	83.13
Lebanon	EMR	2018.67	strongly agree	69.32	9.15	51.79	86.48
Lebanon	EMR	2018.75	strongly agree	69.02	11.1	47.71	90.47
Lebanon	EMR	2018.83	strongly agree	69.17	13.14	44.48	92.25
Lebanon	EMR	2018.92	strongly agree	68.31	14.25	43.57	94.04
Lebanon	EMR	2019.25	strongly agree	67.86	16.77	38.26	96.33
Lebanon	EMR	2019.58	strongly agree	67.62	20	24.08	95.76
Lebanon	EMR	2019.75	strongly agree	67.49	21.6	17.41	94.94
Lebanon	EMR	2019.83	strongly agree	68.91	21.67	15.38	94.56
Lebanon	EMR	2019.92	strongly agree	68.35	21.89	20.13	95.74
Lebanon	EMR	2020	strongly agree	68.53	21.87	19.71	94.25
Libya	EMR	2015.83	strongly agree	64.94	20.3	29.3	94.28
Libya	EMR	2016.33	strongly agree	64.2	19.8	25.46	95.31
Libya	EMR	2018.25	strongly agree	55.95	7.39	41.19	69.14
Libya	EMR	2018.33	strongly agree	54.52	1.73	51.16	57.68
Libya	EMR	2018.42	strongly agree	53.87	8.31	38.74	70.49
Libya	EMR	2018.5	strongly agree	54.62	9.98	36.25	71.9
Libya	EMR	2018.58	strongly agree	55.67	13.38	28.22	78.35
Libya	EMR	2018.67	strongly agree	53.92	15.79	19.4	77.78
Libya	EMR	2018.75	strongly agree	53.72	17.72	19.53	83.09
Libya	EMR	2018.83	strongly agree	54.4	19.51	17.46	87.58
Libya	EMR	2018.92	strongly agree	53.61	19.8	15.17	87.48
Libya	EMR	2019.25	strongly agree	57.55	21.75	17.9	91.57
Libya	EMR	2019.58	strongly agree	61.24	21.22	20.85	95.04
Libya	EMR	2019.75	strongly agree	62.09	21.65	19.87	95.58
Libya	EMR	2019.83	strongly agree	63.55	21.91	18.01	95.84
Libya	EMR	2019.92	strongly agree	62.63	22.67	15.84	95.88
Libya	EMR	2020	strongly agree	62.93	22.9	14.35	97.09
Morocco	EMR	2015.83	strongly agree	10.28	0.95	8.62	12.21
Morocco	EMR	2016.33	strongly agree	22.75	13.1	4.26	50.91
Morocco	EMR	2018.25	strongly agree	56.82	10.15	36.54	75.51
Morocco	EMR	2018.33	strongly agree	57.68	9.42	38.75	75.93
Morocco	EMR	2018.42	strongly agree	60.18	8.01	45.55	77.18
Morocco	EMR	2018.5	strongly agree	62.5	6.75	50.59	76.27
Morocco	EMR	2018.58	strongly agree	66.01	1.58	62.94	68.95
Morocco	EMR	2018.67	strongly agree	63.88	7.43	49.45	77.27
Morocco	EMR	2018.75	strongly agree	64.11	8.67	48.83	81.16
Morocco	EMR	2018.83	strongly agree	63.59	11.03	42.65	82.7
Morocco	EMR	2018.92	strongly agree	62.74	12.33	42.49	88.58
Morocco	EMR	2019.25	strongly agree	56.55	17.31	24.89	88.95
Morocco	EMR	2019.58	strongly agree	45.95	17.27	16.08	75.96
Morocco	EMR	2019.75	strongly agree	40.78	16.03	12.07	71.99
Morocco	EMR	2019.83	strongly agree	40.73	15.4	11.16	68.04
Morocco	EMR	2019.92	strongly agree	39.3	15.55	10.71	67.96
Morocco	EMR	2020	strongly agree	39.24	16.01	11.41	72.29
Pakistan	EMR	2015.83	strongly agree	63.64	1.5	60.58	66.65
Pakistan	EMR	2016.33	strongly agree	68.31	14.65	33.3	88.73
Pakistan	EMR	2018.25	strongly agree	67.56	11.36	41.38	84.03
Pakistan	EMR	2018.33	strongly agree	66.9	9.08	49.7	84.6
Pakistan	EMR	2018.42	strongly agree	68.22	7.03	54.97	81.84
Pakistan	EMR	2018.5	strongly agree	69.11	6.02	57.04	80.82
Pakistan	EMR	2018.58	strongly agree	70.31	1.7	67.06	73.76
Pakistan	EMR	2018.67	strongly agree	68.78	6.48	56.4	81.07
Pakistan	EMR	2018.75	strongly agree	66.98	7.99	51.58	83.17
Pakistan	EMR	2018.83	strongly agree	66.17	10.51	44.7	85.13
Pakistan	EMR	2018.92	strongly agree	64.19	11.56	39.27	83.83
Pakistan	EMR	2019.25	strongly agree	59.93	15.19	32.19	87.94
Pakistan	EMR	2019.58	strongly agree	55.51	11.7	32.3	79.58
Pakistan	EMR	2019.75	strongly agree	52.93	7.6	38.83	67.08
Pakistan	EMR	2019.83	strongly agree	53.64	6.63	40.64	65.78
Pakistan	EMR	2019.92	strongly agree	53.96	1.53	51.2	57.22
Pakistan	EMR	2020	strongly agree	54.17	6.79	40.71	67.16
Palestine	EMR	2015.83	strongly agree	63.49	1.49	60.57	66.34
Palestine	EMR	2016.33	strongly agree	69.43	12.45	45.19	90.1
Palestine	EMR	2018.25	strongly agree	74.67	8.3	59.21	89.33
Palestine	EMR	2018.33	strongly agree	75.25	6.85	62.39	86.96
Palestine	EMR	2018.42	strongly agree	77.17	5.66	65.83	87.52
Palestine	EMR	2018.5	strongly agree	78.68	4.58	70.03	87.61
Palestine	EMR	2018.58	strongly agree	81.15	1.19	78.8	83.42
Palestine	EMR	2018.67	strongly agree	80.54	4.52	71.64	88.58
Palestine	EMR	2018.75	strongly agree	80.65	5.76	68.99	91.48
Palestine	EMR	2018.83	strongly agree	79.86	7.6	61.58	91.44
Palestine	EMR	2018.92	strongly agree	79.04	9.27	60.1	94.07
Palestine	EMR	2019.25	strongly agree	76.74	14.74	48.54	99.03
[truncated: 6,431 more rows]

## Sheet: EU_recent_changes
country	time 1 (t1)	time 2 (t2)	(estimated) strongly agree vaccines are safe at time1 (%)	(estimated) strongly agree vaccines are safe at time2 (%)	change	change 95% CI lower	change 95% CI upper	change 95% HPD excludes zero?
[truncated: 31 more rows]

[truncated: 1 more sheets: regression_data]
